# Supplementary material for: 4-Phenyl­piperazin-1-ium dihydrogen phosphate
Source: Acta Crystallogr Sect E Struct Rep Online. 2010 Aug 11;66(Pt 9):o2244–5. doi: 10.1107/S1600536810030813 (PMC3008102; doi:10.1107/S1600536810030813)
Supplement: Supplementary file 1 [file e-66-o2244-sup1.cif]

##############################################################################
###                                                                        ###
###        Electronic paper (Acta Crystallographica Section E)             ###
###                                                                        ###
##############################################################################
#                                                                            #
# This CIF contains the data in a paper accepted for publication in Acta     #
# Crystallographica Section E. It conforms to the requirements of Notes      #
# for Authors for Section E, and has been peer reviewed under the auspices   #
# of the IUCr Commission on Journals.                                        #
#                                                                            #
# Full details of the Crystallographic Information File format               #
# are given in the paper "The Crystallographic Information File (CIF):       #
# a New Standard Archive File for Crystallography" by S. R. Hall, F. H.      #
# Allen and I. D. Brown [Acta Cryst. (1991), A47, 655-685].                  #
#                                                                            #
# The current version of the core CIF dictionary is obtainable from          #
# ftp://ftp.iucr.org/pub/cif_core.dic. The current version number is 2.4.    #
#                                                                            #
# Software is freely available for graphical display of the structure(s) in  #
# this CIF.  For information consult the CIF home page http://www.iucr.org/  #
# cif/home.html                                                              #
#                                                                            #
# This file may be used for bona fide research purposes within the           #
# scientific community so long as proper attribution is given to the journal # 
# article from which it was obtained.                                        #
#                                                                            #
##############################################################################
                                             
data_I
_audit_creation_method     SHELXL-97
_chemical_name_systematic
;
4-Phenylpiperazin-1-ium dihydrogen phosphate
;
_chemical_name_common     ?
_chemical_formula_moiety     'C10 H15 N2 +, H2 O4 P -'
_chemical_formula_sum     'C10 H17 N2 O4 P'
_chemical_formula_iupac     'C10 H15 N2 +, H2 P O4 -'
_chemical_formula_weight     260.23
_chemical_melting_point     ?
_symmetry_cell_setting     orthorhombic
_symmetry_space_group_name_H-M     'P 21 21 21'
_symmetry_space_group_name_Hall     'P 2ac 2ab'
loop_
    _symmetry_equiv_pos_as_xyz
    'x, y, z'
    '-x+1/2, -y, z+1/2'
    'x+1/2, -y+1/2, -z'
    '-x, y+1/2, -z+1/2'
_cell_length_a     6.175(3)
_cell_length_b     8.276(3)
_cell_length_c     24.408(9)
_cell_angle_alpha     90.00
_cell_angle_beta     90.00
_cell_angle_gamma     90.00
_cell_volume     1247.3(9)
_cell_formula_units_Z     4
_cell_measurement_reflns_used     25
_cell_measurement_theta_min     9
_cell_measurement_theta_max     11
_cell_measurement_temperature     293
_exptl_crystal_description     prism
_exptl_crystal_colour     colourless
_exptl_crystal_size_max     0.50
_exptl_crystal_size_mid     0.40
_exptl_crystal_size_min     0.10
_exptl_crystal_density_diffrn     1.386
_exptl_crystal_density_meas     ?
_exptl_crystal_density_method     'not measured'
_exptl_crystal_F_000     552
_exptl_absorpt_coefficient_mu     0.124
_exptl_absorpt_correction_type     none
_exptl_absorpt_process_details     ?
_exptl_special_details
;
;
_diffrn_ambient_temperature     293
_diffrn_radiation_type     Agk\a
_diffrn_radiation_wavelength     0.56083
_diffrn_radiation_monochromator     graphite
_diffrn_measurement_device_type     'Enraf--Nonius CAD-4'
_diffrn_measurement_device     '\k-geometry diffractometer'
_diffrn_measurement_method     'non-profiled \w'
_diffrn_reflns_number     4505
_diffrn_reflns_av_R_equivalents     0.0294
_diffrn_reflns_av_sigmaI/netI     0.0848
_diffrn_reflns_theta_min     2.63
_diffrn_reflns_theta_max     27.96
_diffrn_reflns_theta_full     27.95
_diffrn_measured_fraction_theta_max     0.967
_diffrn_measured_fraction_theta_full     0.967
_diffrn_reflns_limit_h_min     0
_diffrn_reflns_limit_h_max     10
_diffrn_reflns_limit_k_min     0
_diffrn_reflns_limit_k_max     13
_diffrn_reflns_limit_l_min     -10
_diffrn_reflns_limit_l_max     40
_diffrn_standards_number     2
_diffrn_standards_interval_time     120
_diffrn_standards_decay_%     6
loop_
    _diffrn_standard_refln_index_h
    _diffrn_standard_refln_index_k
    _diffrn_standard_refln_index_l
    -1 -5 3
    1 5 3
_refine_special_details
;
Refinement of <i>F</i>^2^ against ALL reflections. The weighted <i>R</i>-factor
<i>wR</i> and goodness of fit <i>S</i> are based on <i>F</i>^2^, conventional
<i>R</i>-factors <i>R</i> are based on <i>F</i>, with <i>F</i> set to zero for
negative <i>F</i>^2^. The threshold expression of <i>F</i>^2^ >
\s(<i>F</i>^2^) is used only for calculating <i>R</i>-factors(gt) <i>etc</i>.
and is not relevant to the choice of reflections for refinement.
<i>R</i>-factors based on <i>F</i>^2^ are statistically about twice as large
as those based on <i>F</i>, and <i>R</i>- factors based on ALL data will be
even larger.
;
_reflns_number_total     4296
_reflns_number_gt     2134
_reflns_threshold_expression     I>2\s(I)
_refine_ls_structure_factor_coef     Fsqd
_refine_ls_matrix_type     full
_refine_ls_R_factor_all     0.1481
_refine_ls_R_factor_gt     0.0563
_refine_ls_wR_factor_gt     0.1016
_refine_ls_wR_factor_ref     0.1266
_refine_ls_goodness_of_fit_ref     0.943
_refine_ls_restrained_S_all     0.943
_refine_ls_number_reflns     4296
_refine_ls_number_parameters     154
_refine_ls_number_restraints     0
_refine_ls_hydrogen_treatment     constr
_refine_ls_weighting_scheme     calc
_refine_ls_weighting_details
         'calc w=1/[\s^2^(Fo^2^)+(0.0539P)^2^+0.0000P] where P=(Fo^2^+2Fc^2^)/3'
_atom_sites_solution_hydrogens     geom
_atom_sites_solution_primary     direct
_atom_sites_solution_secondary     difmap
_refine_ls_shift/su_max     0.000
_refine_ls_shift/su_mean     0.000
_refine_diff_density_max     0.437
_refine_diff_density_min     -0.268
_refine_ls_extinction_method     none
_refine_ls_extinction_coef     ?
_refine_ls_abs_structure_details     'Flack (1983), 812 Friedel pairs'
_refine_ls_abs_structure_Flack     -0.1(2)
loop_
    _atom_type_symbol
    _atom_type_description
    _atom_type_scat_dispersion_real
    _atom_type_scat_dispersion_imag
    _atom_type_scat_source
    'C' 'C' 0.0015 0.0009
                         'International Tables Vol C Tables 4.2.6.8 and 6.1.1.4'
    'H' 'H' 0.0000 0.0000
                         'International Tables Vol C Tables 4.2.6.8 and 6.1.1.4'
    'N' 'N' 0.0030 0.0019
                         'International Tables Vol C Tables 4.2.6.8 and 6.1.1.4'
    'O' 'O' 0.0056 0.0036
                         'International Tables Vol C Tables 4.2.6.8 and 6.1.1.4'
    'P' 'P' 0.0667 0.0580
                         'International Tables Vol C Tables 4.2.6.8 and 6.1.1.4'
_computing_data_collection     'CAD-4 EXPRESS (Enraf--Nonius, 1994)'
_computing_cell_refinement     'CAD-4 EXPRESS (Enraf--Nonius, 1994)'
_computing_data_reduction     'XCAD4 (Harms & Wocadlo, 1996)'
_computing_structure_solution     'SHELXS97 (Sheldrick, 2008)'
_computing_structure_refinement     'SHELXL97 (Sheldrick, 2008)'
_computing_molecular_graphics
;
ORTEP-3 for Windows (Farrugia, 1997) and DIAMOND (Brandenburg & Putz,
2005)
;
_computing_publication_material     'WinGX (Farrugia, 1999)'
loop_
    _atom_site_type_symbol
    _atom_site_label
    _atom_site_fract_x
    _atom_site_fract_y
    _atom_site_fract_z
    _atom_site_U_iso_or_equiv
    _atom_site_adp_type
    _atom_site_calc_flag
    _atom_site_refinement_flags
    _atom_site_occupancy
    _atom_site_disorder_assembly
    _atom_site_disorder_group
    C C1 0.9900(5) 0.0405(3) 0.07656(13) 0.0538(8) Uani d . 1 . .
    H H1C 1.0834 -0.0497 0.0858 0.065 Uiso calc R 1 . .
    H H1D 0.9118 0.0128 0.0434 0.065 Uiso calc R 1 . .
    C C2 0.8320(5) 0.0668(4) 0.12197(12) 0.0540(8) Uani d . 1 . .
    H H2A 0.7262 0.1468 0.1107 0.065 Uiso calc R 1 . .
    H H2B 0.7557 -0.0333 0.1293 0.065 Uiso calc R 1 . .
    C C3 1.0653(6) 0.2676(3) 0.16155(12) 0.0529(7) Uani d . 1 . .
    H H3A 1.1387 0.2996 0.1950 0.063 Uiso calc R 1 . .
    H H3B 0.9697 0.3549 0.1507 0.063 Uiso calc R 1 . .
    C C4 1.2291(5) 0.2386(4) 0.11736(13) 0.0525(8) Uani d . 1 . .
    H H4A 1.3089 0.3375 0.1105 0.063 Uiso calc R 1 . .
    H H4B 1.3313 0.1570 0.1294 0.063 Uiso calc R 1 . .
    C C5 0.8136(4) 0.1192(3) 0.21995(12) 0.0413(6) Uani d . 1 . .
    C C6 0.6143(5) 0.0404(4) 0.22358(14) 0.0516(8) Uani d . 1 . .
    H H6 0.5592 -0.0117 0.1929 0.062 Uiso calc R 1 . .
    C C7 0.4984(6) 0.0382(4) 0.27123(16) 0.0647(10) Uani d . 1 . .
    H H7 0.3657 -0.0149 0.2721 0.078 Uiso calc R 1 . .
    C C8 0.5724(7) 0.1121(4) 0.31782(16) 0.0705(10) Uani d . 1 . .
    H H8 0.4907 0.1116 0.3498 0.085 Uiso calc R 1 . .
    C C9 0.7710(8) 0.1870(5) 0.31582(15) 0.0769(12) Uani d . 1 . .
    H H9 0.8261 0.2352 0.3473 0.092 Uiso calc R 1 . .
    C C10 0.8895(6) 0.1921(4) 0.26826(13) 0.0588(8) Uani d . 1 . .
    H H10 1.0225 0.2448 0.2680 0.071 Uiso calc R 1 . .
    N N1 1.1243(4) 0.1849(3) 0.06624(10) 0.0396(5) Uani d . 1 . .
    H H1A 1.2262 0.1615 0.0411 0.047 Uiso d R 1 . .
    H H1B 1.0409 0.2649 0.0529 0.047 Uiso d R 1 . .
    N N2 0.9374(4) 0.1210(2) 0.17176(9) 0.0406(5) Uani d . 1 . .
    P P1 0.95373(11) 0.58755(7) 0.02154(3) 0.03303(15) Uani d . 1 . .
    O O1 1.1831(3) 0.5806(2) 0.04795(8) 0.0458(5) Uani d . 1 . .
    H H1 1.2422 0.6688 0.0448 0.069 Uiso d R 1 . .
    O O2 0.8135(3) 0.6752(3) 0.06613(8) 0.0484(5) Uani d . 1 . .
    H H2 0.6912 0.6906 0.0542 0.073 Uiso d R 1 . .
    O O3 0.8824(3) 0.4159(2) 0.01488(9) 0.0521(5) Uani d . 1 . .
    O O4 0.9544(3) 0.6870(2) -0.03041(7) 0.0418(4) Uani d . 1 . .
loop_
    _atom_site_aniso_label
    _atom_site_aniso_U_11
    _atom_site_aniso_U_22
    _atom_site_aniso_U_33
    _atom_site_aniso_U_12
    _atom_site_aniso_U_13
    _atom_site_aniso_U_23
    C1 0.069(2) 0.0385(12) 0.0542(18) -0.0065(13) 0.0118(16) -0.0106(12)
    C2 0.0533(16) 0.0602(18) 0.0485(16) -0.0178(16) 0.0073(14) -0.0121(15)
    C3 0.0628(17) 0.0529(15) 0.0428(15) -0.0225(17) 0.0014(16) -0.0069(13)
    C4 0.0454(15) 0.0566(17) 0.0555(18) -0.0096(14) -0.0052(15) 0.0093(15)
    C5 0.0455(14) 0.0342(13) 0.0441(15) 0.0061(10) 0.0024(13) 0.0034(11)
    C6 0.0549(17) 0.0519(17) 0.0480(17) -0.0019(13) 0.0034(15) 0.0042(14)
    C7 0.061(2) 0.066(2) 0.067(2) 0.0014(15) 0.0155(19) 0.0143(18)
    C8 0.091(3) 0.0611(19) 0.059(2) 0.017(2) 0.028(2) 0.0121(18)
    C9 0.123(4) 0.062(2) 0.0452(19) -0.005(3) 0.008(2) -0.0109(17)
    C10 0.075(2) 0.0543(16) 0.0471(17) -0.0141(16) 0.0025(17) -0.0121(15)
    N1 0.0432(11) 0.0319(9) 0.0436(12) 0.0102(9) 0.0062(11) 0.0050(10)
    N2 0.0445(11) 0.0364(10) 0.0410(12) -0.0047(10) 0.0008(11) -0.0046(9)
    P1 0.0347(3) 0.0253(2) 0.0391(3) -0.0019(3) -0.0063(3) 0.0030(3)
    O1 0.0424(9) 0.0369(9) 0.0582(12) -0.0069(9) -0.0132(9) 0.0143(9)
    O2 0.0507(11) 0.0541(11) 0.0403(10) 0.0097(10) 0.0004(9) 0.0037(9)
    O3 0.0599(10) 0.0271(7) 0.0693(13) -0.0028(8) -0.0286(11) 0.0008(10)
    O4 0.0392(8) 0.0443(8) 0.0418(10) 0.0089(9) 0.0007(9) 0.0084(8)
_geom_special_details
;
 All esds (except the esd in the dihedral angle between two l.s. planes)
 are estimated using the full covariance matrix.  The cell esds are taken
 into account individually in the estimation of esds in distances, angles
 and torsion angles; correlations between esds in cell parameters are only
 used when they are defined by crystal symmetry.  An approximate (isotropic)
 treatment of cell esds is used for estimating esds involving l.s. planes.
;
loop_
    _geom_bond_atom_site_label_1
    _geom_bond_atom_site_label_2
    _geom_bond_site_symmetry_2
    _geom_bond_distance
    _geom_bond_publ_flag
    C1 N1 . 1.476(4) ?
    C1 C2 . 1.492(4) ?
    C1 H1C . 0.9700 ?
    C1 H1D . 0.9700 ?
    C2 N2 . 1.450(4) ?
    C2 H2A . 0.9700 ?
    C2 H2B . 0.9700 ?
    C3 N2 . 1.469(3) ?
    C3 C4 . 1.498(5) ?
    C3 H3A . 0.9700 ?
    C3 H3B . 0.9700 ?
    C4 N1 . 1.474(4) ?
    C4 H4A . 0.9700 ?
    C4 H4B . 0.9700 ?
    C5 C6 . 1.395(4) ?
    C5 N2 . 1.403(4) ?
    C5 C10 . 1.405(4) ?
    C6 C7 . 1.366(5) ?
    C6 H6 . 0.9300 ?
    C7 C8 . 1.370(6) ?
    C7 H7 . 0.9300 ?
    C8 C9 . 1.375(6) ?
    C8 H8 . 0.9300 ?
    C9 C10 . 1.373(5) ?
    C9 H9 . 0.9300 ?
    C10 H10 . 0.9300 ?
    N1 H1A . 0.9000 ?
    N1 H1B . 0.8998 ?
    P1 O3 . 1.496(2) ?
    P1 O4 . 1.5114(19) ?
    P1 O1 . 1.5572(19) ?
    P1 O2 . 1.569(2) ?
    O1 H1 . 0.8197 ?
    O2 H2 . 0.8194 ?
loop_
    _geom_angle_atom_site_label_1
    _geom_angle_atom_site_label_2
    _geom_angle_atom_site_label_3
    _geom_angle_site_symmetry_1
    _geom_angle_site_symmetry_3
    _geom_angle
    _geom_angle_publ_flag
    N1 C1 C2 . . 112.1(2) ?
    N1 C1 H1C . . 109.2 ?
    C2 C1 H1C . . 109.2 ?
    N1 C1 H1D . . 109.2 ?
    C2 C1 H1D . . 109.2 ?
    H1C C1 H1D . . 107.9 ?
    N2 C2 C1 . . 112.0(2) ?
    N2 C2 H2A . . 109.2 ?
    C1 C2 H2A . . 109.2 ?
    N2 C2 H2B . . 109.2 ?
    C1 C2 H2B . . 109.2 ?
    H2A C2 H2B . . 107.9 ?
    N2 C3 C4 . . 110.7(2) ?
    N2 C3 H3A . . 109.5 ?
    C4 C3 H3A . . 109.5 ?
    N2 C3 H3B . . 109.5 ?
    C4 C3 H3B . . 109.5 ?
    H3A C3 H3B . . 108.1 ?
    N1 C4 C3 . . 111.2(2) ?
    N1 C4 H4A . . 109.4 ?
    C3 C4 H4A . . 109.4 ?
    N1 C4 H4B . . 109.4 ?
    C3 C4 H4B . . 109.4 ?
    H4A C4 H4B . . 108.0 ?
    C6 C5 N2 . . 122.6(3) ?
    C6 C5 C10 . . 116.2(3) ?
    N2 C5 C10 . . 121.1(3) ?
    C7 C6 C5 . . 121.5(3) ?
    C7 C6 H6 . . 119.2 ?
    C5 C6 H6 . . 119.2 ?
    C6 C7 C8 . . 121.7(3) ?
    C6 C7 H7 . . 119.1 ?
    C8 C7 H7 . . 119.1 ?
    C7 C8 C9 . . 118.0(3) ?
    C7 C8 H8 . . 121.0 ?
    C9 C8 H8 . . 121.0 ?
    C10 C9 C8 . . 121.3(4) ?
    C10 C9 H9 . . 119.4 ?
    C8 C9 H9 . . 119.4 ?
    C9 C10 C5 . . 121.2(3) ?
    C9 C10 H10 . . 119.4 ?
    C5 C10 H10 . . 119.4 ?
    C4 N1 C1 . . 110.3(2) ?
    C4 N1 H1A . . 109.6 ?
    C1 N1 H1A . . 109.6 ?
    C4 N1 H1B . . 109.6 ?
    C1 N1 H1B . . 109.6 ?
    H1A N1 H1B . . 108.2 ?
    C5 N2 C2 . . 117.0(2) ?
    C5 N2 C3 . . 116.4(2) ?
    C2 N2 C3 . . 110.8(2) ?
    O3 P1 O4 . . 115.26(11) ?
    O3 P1 O1 . . 106.11(11) ?
    O4 P1 O1 . . 111.40(11) ?
    O3 P1 O2 . . 110.60(12) ?
    O4 P1 O2 . . 109.38(11) ?
    O1 P1 O2 . . 103.41(12) ?
    P1 O1 H1 . . 109.5 ?
    P1 O2 H2 . . 109.5 ?
loop_
    _geom_hbond_atom_site_label_D
    _geom_hbond_atom_site_label_H
    _geom_hbond_atom_site_label_A
    _geom_hbond_site_symmetry_A
    _geom_hbond_distance_DH
    _geom_hbond_distance_HA
    _geom_hbond_distance_DA
    _geom_hbond_angle_DHA
    O1 H1 O4 3_565 0.82 1.81 2.587(3) 158
    O2 H2 O4 3_465 0.82 1.87 2.642(3) 156
    N1 H1B O3 . 0.90 1.84 2.731(3) 171
    N1 H1A O3 3 0.90 1.79 2.675(3) 167
data_global
_journal_date_recd_electronic     2010-07-13
_journal_date_accepted     2010-08-02
_journal_name_full     'Acta Crystallographica, Section E'
_journal_year     2010
_journal_volume     66
_journal_issue      9
_journal_page_first     o2244
_journal_page_last     o2245
_journal_paper_category     QO
_journal_coeditor_code     DN2592
_publ_contact_author_name     'Dr. Essid Manel'
_publ_contact_author_address
;
Laboratoire de Chimie des Mat\'eriaux
Facult\'e des Sciences de Bizerte
7021 Zarzouna Bizerte
Tunisia.
;
_publ_contact_author_email     'essidmanel@voila.fr'
_publ_contact_author_fax     '216 72 590 566'
_publ_contact_author_phone     '216 72 591 906'
_publ_section_title
;
4-Phenylpiperazin-1-ium dihydrogen phosphate
;
loop_
    _publ_author_name
    _publ_author_address
    'Essid, Manel'
;
Laboratoire de Chimie des Mat\'eriaux
Facult\'e des Sciences de Bizerte
7021 Zarzouna Bizerte
Tunisia
;
    'Marouani, Houda'
;
Laboratoire de Chimie des Mat\'eriaux
Facult\'e des Sciences de Bizerte
7021 Zarzouna Bizerte
Tunisia
;
    'Rzaigui, Mohamed'
;
Laboratoire de Chimie des Mat\'eriaux
Facult\'e des Sciences de Bizerte
7021 Zarzouna Bizerte
Tunisia
;
    'Al-Deyab, Salem S.'
;
Petrochemical Research Chair,
College of Science, King Saud University
Riadh
Saudi Arabia
;
