# Supplementary material for: 4-Phenyl­piperazin-1-ium dihydrogen phosphate
Source: Acta Crystallogr Sect E Struct Rep Online. 2010 Aug 11;66(Pt 9):o2244–5. doi: 10.1107/S1600536810030813 (PMC3008102; doi:10.1107/S1600536810030813)
Supplement: Supplementary file 2 [file e-66-o2244-Isup2.hkl]

#
# h,k,l, Fc-squared, Fo-squared, sigma(Fo-squared) and status flag
#
data_I
_shelx_title ' cad4 in P 21 21 21'
_shelx_refln_list_code          4
_shelx_F_calc_maximum      127.13
_exptl_crystal_F_000       552.00
_reflns_d_resolution_high  0.5982
 
loop_
 _symmetry_equiv_pos_as_xyz
 'x, y, z'
 '-x+1/2, -y, z+1/2'
 'x+1/2, -y+1/2, -z'
 '-x, y+1/2, -z+1/2'
 
_cell_length_a     6.1752
_cell_length_b     8.2757
_cell_length_c    24.4078
_cell_angle_alpha  90.000
_cell_angle_beta   90.000
_cell_angle_gamma  90.000
 
_shelx_F_squared_multiplier     1.000
 
loop_
 _refln_index_h
 _refln_index_k
 _refln_index_l
 _refln_F_squared_calc
 _refln_F_squared_meas
 _refln_F_squared_sigma
 _refln_observed_status
   2   0   0     1824.57     1744.64     16.65 o
   4   0   0        4.55        4.32      6.31 o
   6   0   0        1.17        6.91      9.20 o
   8   0   0       61.85       78.10      9.72 o
  10   0   0        6.93       12.02     13.01 o
   1   1   0     1690.15     1599.56     12.84 o
   2   1   0      378.37      369.87      6.06 o
   3   1   0      438.18      433.17      7.84 o
   4   1   0      554.82      560.37     10.16 o
   5   1   0      256.23      229.43      8.73 o
   6   1   0      129.16      127.04      7.96 o
   7   1   0        9.30        7.38      6.35 o
   8   1   0        5.95        8.17     10.57 o
   9   1   0       13.75       13.32     14.15 o
  10   1   0        3.65        4.30     13.16 o
   1   2   0     5927.12     6457.21     28.25 o
   2   2   0     1282.80     1347.48     14.29 o
   4   2   0        1.13        8.15      3.76 o
   5   2   0      276.62      252.47      9.60 o
   6   2   0       42.87       40.31      6.60 o
   7   2   0       62.27       50.22      9.25 o
   8   2   0        0.73       -7.57     10.36 o
   9   2   0       39.60       47.37      9.91 o
  10   2   0        0.00       -4.30     12.66 o
   1   3   0      211.79      217.97      5.01 o
   3   3   0       51.87       54.87      4.24 o
   4   3   0      820.48      828.31     13.13 o
   5   3   0        2.92       -1.90      7.07 o
   6   3   0       19.63       21.90      6.08 o
   7   3   0        1.08       -9.47      9.47 o
   8   3   0        9.87       18.49      8.00 o
   9   3   0        2.10       -3.79     12.89 o
  10   3   0        1.51       18.86      8.81 o
   3   4   0      346.64      378.91      8.67 o
   4   4   0       14.71       12.68      4.78 o
   5   4   0      165.28      161.79      8.17 o
   6   4   0        0.74       -9.70      9.70 o
   7   4   0       15.85        1.16     10.40 o
   8   4   0       47.80       48.52      9.08 o
   9   4   0       18.88       28.96      8.91 o
   2   5   0        5.03        9.66      3.79 o
   3   5   0      246.35      230.65      7.65 o
   4   5   0      165.06      152.63      7.57 o
   5   5   0      136.67      135.11      8.11 o
   6   5   0       21.55       21.95      6.37 o
   7   5   0        0.39       -9.74     10.80 o
   8   5   0        0.00      -11.81     11.81 o
   9   5   0        4.43        4.88     13.53 o
   0   6   0      938.77     1073.69     13.88 o
   1   6   0        1.59       -6.04      6.04 o
   2   6   0      189.60      187.40      7.34 o
   4   6   0       24.65       38.56      6.43 o
   5   6   0        0.25       -7.84      8.34 o
   6   6   0        0.36       -4.51      9.23 o
   7   6   0       12.17        1.94     10.84 o
   8   6   0       17.70       -2.23     12.97 o
   9   6   0        1.11        0.00     12.70 o
   2   7   0       62.23       58.31      6.60 o
   3   7   0      207.50      205.14      9.33 o
   4   7   0      112.54      120.48      7.80 o
   5   7   0       76.52       68.67      7.90 o
   6   7   0       21.79       16.51      7.88 o
   7   7   0        3.31       13.92      7.88 o
   8   7   0        0.34      -12.58     12.58 o
   0   8   0      387.27      346.35     10.63 o
   1   8   0      115.86      119.20      7.34 o
   2   8   0       11.12        6.99      5.73 o
   3   8   0       21.56       25.05      6.56 o
   4   8   0        3.75        7.74      5.77 o
   5   8   0       18.77       24.66      7.84 o
   6   8   0       12.00        9.99     10.26 o
   7   8   0        2.32        4.86      9.14 o
   8   8   0        0.73      -13.51     14.38 o
   1   9   0        7.22       -3.97      9.08 o
   2   9   0        5.19       16.03      6.62 o
   3   9   0        4.32       12.39      6.35 o
   4   9   0      134.10      124.79     10.24 o
   5   9   0        0.02       -3.29     11.38 o
   6   9   0       42.36       52.68      9.12 o
   7   9   0        0.57       -8.09     13.05 o
   0  10   0      149.68      159.95     10.09 o
   1  10   0       97.33      106.19      9.00 o
   2  10   0       29.22       34.38      7.78 o
   3  10   0        4.60       14.27      7.12 o
   4  10   0        0.07       -3.33     10.84 o
   5  10   0        1.50       14.48      8.67 o
   6  10   0        0.01      -12.74     12.74 o
   7  10   0        1.65        5.69      9.47 o
   1  11   0       34.74       36.73      9.31 o
   2  11   0        0.15       -4.32      7.36 o
   4  11   0        3.19        9.64     11.65 o
   5  11   0       19.29       39.90      9.35 o
   6  11   0        3.38       16.90      8.85 o
   0  12   0       44.48       39.63      9.51 o
   1  12   0       25.98       30.18      9.04 o
   2  12   0        4.76       10.45      8.71 o
   3  12   0        0.28       -3.89     11.77 o
   4  12   0        0.01        8.21      9.18 o
   5  12   0        0.47       11.42      9.20 o
   1  13   0        3.79      -13.67     13.67 o
   2  13   0       10.42       26.68      8.83 o
   3  13   0        6.91       -0.87     13.55 o
   1   0   1     2466.76     2289.76     35.58 o
   2   0   1     2002.58     2157.75     35.00 o
   3   0   1      997.36     1015.42     10.56 o
   4   0   1     1357.64     1385.62     12.00 o
   5   0   1       42.58       37.68      3.72 o
   6   0   1      354.92      328.54      7.73 o
   7   0   1       24.54       28.02      4.72 o
   8   0   1       60.60       75.22      8.94 o
   9   0   1        4.83       -3.52      9.36 o
  10   0   1        0.01        2.55      9.33 o
 -10   1   1        3.68        0.00     13.67 o
  -9   1   1       14.71       27.01      8.94 o
  -8   1   1       44.29       46.54      8.67 o
  -7   1   1       31.91       34.05      7.14 o
  -6   1   1       34.40       34.25      6.78 o
  -5   1   1       11.14       13.24      5.09 o
  -4   1   1      320.14      332.45      8.52 o
  -3   1   1      111.10      123.07      4.90 o
  -2   1   1      228.99      245.93      5.07 o
  -1   1   1     2045.04     2329.21     15.22 o
   1   1   1     2025.60     2079.78     14.85 o
   3   1   1      107.88      106.75      4.88 o
   4   1   1      319.67      310.84      8.15 o
   5   1   1       11.15       13.40      5.03 o
   6   1   1       34.44       40.44      6.37 o
   7   1   1       32.20       37.21      6.74 o
   8   1   1       44.04       39.69      8.73 o
   9   1   1       14.59        2.92     13.22 o
  10   1   1        3.76      -11.05     12.80 o
 -10   2   1        1.68        0.87     13.03 o
  -9   2   1        5.73       -4.51     13.26 o
  -8   2   1        7.32        9.60     11.02 o
  -7   2   1      182.48      164.23     10.76 o
  -6   2   1        1.54        2.23      7.84 o
  -5   2   1      677.31      670.93     13.38 o
  -4   2   1      163.80      169.53      6.52 o
  -3   2   1      387.55      362.98      7.74 o
   0   2   1    16162.95    17782.53    390.68 o
   2   2   1      505.39      472.34      7.30 o
   3   2   1      389.19      371.98      7.59 o
   4   2   1      164.89      172.65      6.35 o
   5   2   1      679.12      639.41     13.05 o
   6   2   1        1.35       -7.94      7.94 o
   7   2   1      182.72      203.70     10.34 o
   8   2   1        7.51       -2.52     10.63 o
   9   2   1        5.59        6.66     12.37 o
  10   2   1        1.66       15.91      9.18 o
 -10   3   1        4.97      -13.34     14.71 o
  -9   3   1        5.72       13.47      8.09 o
  -8   3   1       25.32       22.71      8.23 o
  -7   3   1        4.41        1.12     10.07 o
  -6   3   1       10.68        7.03      9.00 o
  -5   3   1       83.65       78.29      6.66 o
  -4   3   1      235.03      239.42      8.38 o
  -2   3   1      286.26      307.30      6.54 o
  -1   3   1     2354.16     2723.49     21.78 o
   0   3   1      716.64      688.66      9.16 o
   1   3   1     2358.10     2686.51     21.49 o
   2   3   1      277.59      278.08      6.21 o
   4   3   1      233.58      230.50      8.09 o
   5   3   1       84.32       72.25      6.89 o
   6   3   1       10.76        8.31      8.91 o
   7   3   1        4.31        8.81      5.94 o
   8   3   1       25.27       32.78      8.15 o
   9   3   1        5.72        0.77     12.76 o
  10   3   1        4.92       10.96      8.87 o
  -9   4   1        9.43      -10.32     12.43 o
  -8   4   1        3.10       -2.73     11.02 o
  -7   4   1        0.87        6.43      9.70 o
  -6   4   1       90.51       89.98      7.86 o
  -5   4   1      106.81      101.31      7.82 o
  -4   4   1      259.70      257.85      8.56 o
  -3   4   1      121.98      127.48      6.08 o
  -1   4   1      178.93      198.77      5.46 o
   0   4   1      128.51      144.34      7.65 o
   1   4   1      177.18      201.48      5.54 o
   2   4   1     1196.95     1335.69     13.65 o
   3   4   1      123.80      122.43      5.92 o
   4   4   1      261.10      248.29      8.34 o
   5   4   1      105.62       87.99      7.65 o
   6   4   1       91.36       83.83      7.65 o
   7   4   1        0.93       -9.95      9.95 o
   8   4   1        2.97        0.00     11.69 o
   9   4   1        9.47       18.41      8.63 o
  -8   5   1        1.51        5.73     11.29 o
  -7   5   1        0.47       -2.48      9.97 o
  -6   5   1        0.12        1.05      8.65 o
  -5   5   1       74.18       74.59      7.24 o
  -4   5   1      104.47      107.37      7.16 o
  -3   5   1        4.17       -0.33      6.49 o
  -2   5   1       32.10       35.80      4.39 o
  -1   5   1      483.70      529.30      9.39 o
   1   5   1      482.14      529.16      9.31 o
   2   5   1       31.40       30.47      4.32 o
   3   5   1        3.53       10.47      4.14 o
   4   5   1      105.38      102.08      7.07 o
   5   5   1       73.85       61.25      7.22 o
   6   5   1        0.12       -2.09      8.23 o
   7   5   1        0.56        0.60      8.46 o
   8   5   1        1.51        0.00     12.12 o
   9   5   1        1.01       10.59      8.42 o
  -9   6   1        0.94      -14.38     14.38 o
  -8   6   1       24.10       30.63      9.56 o
  -7   6   1        6.11       10.53      7.24 o
  -6   6   1        5.72        7.45      6.29 o
  -5   6   1        8.14       14.89      5.94 o
  -4   6   1      359.88      362.69     11.17 o
  -3   6   1        7.60        0.77      6.99 o
  -2   6   1      167.18      163.05      7.45 o
  -1   6   1       45.15       40.75      5.07 o
   0   6   1       12.10       10.62      3.88 o
   1   6   1       45.06       40.50      4.88 o
   2   6   1      166.52      163.98      7.03 o
   4   6   1      359.22      343.83     11.27 o
   5   6   1        8.31        3.91      8.09 o
   6   6   1        6.30       -7.34      9.25 o
   7   6   1        6.04       -3.25     10.45 o
   8   6   1       24.65       -2.98     14.31 o
   9   6   1        0.93        8.11      8.44 o
  -8   7   1        0.19      -12.84     13.38 o
  -7   7   1       10.70       10.59     12.16 o
  -6   7   1        1.42       -2.48     11.11 o
  -5   7   1        3.72       12.02      6.43 o
  -4   7   1        3.87        0.97      8.17 o
  -3   7   1       38.73       39.30      6.93 o
  -2   7   1      143.96      148.78      7.78 o
  -1   7   1      566.79      599.92     12.37 o
   0   7   1       18.45       19.91      3.51 o
   1   7   1      566.53      591.03     12.10 o
   2   7   1      144.46      139.08      7.18 o
   3   7   1       38.93       45.17      6.95 o
   4   7   1        3.68       -2.38      8.60 o
   5   7   1        3.79       11.58      6.41 o
   6   7   1        1.46        7.96     10.07 o
   7   7   1       10.90        7.65     11.42 o
   8   7   1        0.19      -12.66     13.05 o
  -8   8   1        4.45        6.00     12.62 o
  -7   8   1       21.65       32.31      9.31 o
  -5   8   1      115.75      105.20      9.56 o
  -4   8   1       18.11        7.05      9.68 o
  -3   8   1       88.14       94.07      7.86 o
  -2   8   1       21.53       18.80      6.49 o
  -1   8   1       15.53       18.57      5.36 o
   0   8   1        0.16        4.09      4.72 o
   1   8   1       15.54       20.04      5.38 o
   2   8   1       22.00       22.15      5.92 o
   3   8   1       87.33      105.18      7.63 o
   4   8   1       18.09       12.29      6.70 o
   5   8   1      115.38      119.49      9.85 o
   6   8   1       18.16       28.65      7.88 o
   7   8   1       22.04        9.00     13.61 o
   8   8   1        4.48       11.81     13.92 o
  -7   9   1        1.23        8.21      8.79 o
  -6   9   1        0.77        2.96      8.25 o
  -5   9   1        2.96        9.31      9.68 o
  -4   9   1       81.93       70.28      9.78 o
  -3   9   1       18.56       19.28      6.99 o
  -2   9   1      132.23      138.00      9.04 o
  -1   9   1       13.19       15.37      6.18 o
   0   9   1      328.27      333.22     17.62 o
   1   9   1       13.36        4.47      9.08 o
   2   9   1      130.98      136.10      8.98 o
   3   9   1       18.52       18.18      6.72 o
   4   9   1       81.87       89.62      9.20 o
   5   9   1        2.88      -11.21     11.21 o
   6   9   1        0.79        6.54     12.53 o
   7   9   1        1.26        8.89     12.20 o
  -6  10   1       17.93       20.54      9.29 o
  -5  10   1       33.56       44.80      8.87 o
  -4  10   1       49.20       40.89      9.18 o
  -3  10   1        3.79        9.45     10.18 o
  -2  10   1       23.22       20.87      7.80 o
  -1  10   1        7.97        5.77      7.14 o
   0  10   1        2.38       10.39      5.95 o
   1  10   1        7.76       16.75      6.70 o
   2  10   1       22.98       26.17      7.76 o
   3  10   1        4.05       -6.21     10.80 o
   4  10   1       49.05       45.98      9.23 o
   5  10   1       33.58       37.29      9.02 o
   6  10   1       17.94        1.59     13.80 o
   7  10   1        9.56        1.76     14.75 o
  -6  11   1        1.04       -6.16     12.89 o
  -5  11   1        4.17        3.25     13.55 o
  -4  11   1        4.51       -9.02     11.79 o
  -3  11   1       15.76       20.50      9.14 o
  -2  11   1        3.11      -12.37     12.37 o
  -1  11   1      154.49      143.90     11.54 o
   0  11   1        5.14        5.47      6.42 o
   1  11   1      153.51      130.31     11.11 o
   2  11   1        3.17       -7.98     11.50 o
   3  11   1       15.54       14.98      8.71 o
   4  11   1        4.51        8.89      7.96 o
   5  11   1        4.16        5.58     12.56 o
   6  11   1        1.03      -13.73     13.73 o
  -5  12   1        5.96        0.89     12.76 o
  -4  12   1       16.28       23.35      9.54 o
  -3  12   1        0.08        5.52     11.62 o
  -2  12   1       12.17       17.42      8.83 o
  -1  12   1        0.21        9.60     12.68 o
   0  12   1       10.56       22.61     15.66 o
   1  12   1        0.21        5.81     11.73 o
   2  12   1       12.08       17.91      8.91 o
   3  12   1        0.07        8.56     11.73 o
   4  12   1       16.36       25.92      8.69 o
   5  12   1        5.92       -0.87     12.70 o
  -3  13   1        0.90       -3.52     13.49 o
  -2  13   1        7.80       11.00      9.00 o
  -1  13   1       33.82       31.44     10.47 o
   0  13   1       14.43       24.90      6.62 o
   1  13   1       33.95        4.07     14.38 o
   2  13   1        7.77       20.02      8.67 o
   3  13   1        0.97       -1.74     13.69 o
   3   0   2       31.13       34.59      2.52 o
   4   0   2       42.55       48.96      8.77 o
   5   0   2        3.82        3.12      4.61 o
   6   0   2        3.65       -6.21      6.21 o
   7   0   2       38.28       44.78      5.10 o
   8   0   2       27.43       37.65      6.22 o
   9   0   2        0.55       -1.32      8.04 o
  10   0   2        9.82       10.94      9.18 o
 -10   1   2        0.31       -6.87     13.22 o
  -8   1   2       15.62        7.51     11.48 o
  -7   1   2       25.37       18.93      7.12 o
  -6   1   2      136.10      120.46      8.09 o
  -5   1   2      307.41      283.14      9.10 o
  -4   1   2      161.82      146.51      6.27 o
  -3   1   2     2640.49     2702.02     25.86 o
  -2   1   2     1325.74     1383.72     13.49 o
  -1   1   2     6329.49     6503.21     25.61 o
   1   1   2     6346.98     6042.16     24.97 o
   2   1   2     1319.55     1334.99     13.07 o
   3   1   2     2648.75     2664.83     25.57 o
   4   1   2      162.21      158.94      6.23 o
   5   1   2      305.20      289.29      9.10 o
   6   1   2      136.26      136.76      7.80 o
   7   1   2       24.83       20.60      7.03 o
   8   1   2       15.64       27.94      8.19 o
   9   1   2        5.02       11.69      8.36 o
  10   1   2        0.32      -13.51     13.51 o
 -10   2   2        1.44        2.61     12.49 o
  -9   2   2       15.56        9.72     12.70 o
  -8   2   2        8.65       14.64      7.59 o
  -7   2   2       11.51       14.77      7.82 o
  -6   2   2       79.10       73.95      7.32 o
  -5   2   2      145.20      127.48      8.09 o
  -4   2   2       61.95       62.49      5.13 o
  -3   2   2      633.76      647.27      9.70 o
  -1   2   2     5589.24     6024.79     27.59 o
   1   2   2     5556.84     5723.52     28.28 o
   3   2   2      630.75      647.53      9.78 o
   4   2   2       62.83       66.77      4.92 o
   5   2   2      145.27      135.17      8.21 o
   6   2   2       79.10       74.03      6.93 o
   7   2   2       11.26       20.25      7.14 o
   8   2   2        8.64       23.70      6.91 o
   9   2   2       15.76      -14.15     14.15 o
 -10   3   2        0.16        1.78     13.42 o
  -9   3   2        0.06       -9.95     12.68 o
  -8   3   2       15.36        7.20     11.67 o
  -7   3   2       27.25       41.41      7.38 o
  -6   3   2      264.14      259.89     10.36 o
  -5   3   2       32.46       37.50      5.65 o
  -4   3   2      455.56      453.58     10.11 o
  -3   3   2      204.19      195.94      6.33 o
  -1   3   2     2330.33     2650.54     21.57 o
   1   3   2     2320.14     2571.17     21.57 o
   2   3   2      409.98      456.75      7.94 o
   3   3   2      202.58      191.00      6.23 o
   4   3   2      454.05      448.45     10.16 o
   5   3   2       32.34       23.39      5.92 o
   6   3   2      262.92      243.27     10.18 o
   7   3   2       27.34       37.79      7.20 o
   8   3   2       15.43        5.85     12.70 o
   9   3   2        0.05        2.28     11.83 o
  10   3   2        0.15      -13.11     13.11 o
  -9   4   2        2.94      -13.01     13.01 o
  -8   4   2        3.09       -0.68     10.65 o
  -7   4   2        6.87        2.03      6.99 o
  -6   4   2        4.02       -3.95      9.18 o
  -5   4   2      107.79      103.90      7.28 o
  -4   4   2      104.11      109.32      6.66 o
  -3   4   2      230.36      229.41      7.20 o
  -2   4   2      208.79      216.58      6.45 o
  -1   4   2      563.40      646.73      9.00 o
   0   4   2      824.85      921.01     13.80 o
   1   4   2      571.01      638.23      8.89 o
   2   4   2      206.40      205.99      6.27 o
   3   4   2      229.69      227.42      7.18 o
   4   4   2      102.81      105.53      6.31 o
   5   4   2      107.89       88.86      7.61 o
   6   4   2        3.94        6.37      8.07 o
   7   4   2        6.74       12.12      6.21 o
   8   4   2        3.22       -0.33      7.72 o
   9   4   2        2.99       11.75     12.22 o
  -9   5   2        0.88       -1.63     12.68 o
  -8   5   2        7.58       -8.56     12.35 o
  -7   5   2       17.80        8.31      7.51 o
  -6   5   2        7.51       14.27      6.33 o
  -5   5   2      210.39      180.03      9.49 o
  -4   5   2       39.25       50.55      6.12 o
  -3   5   2      251.14      246.10      8.17 o
  -2   5   2      629.90      680.75     11.13 o
  -1   5   2       31.90       28.75      4.82 o
   0   5   2       64.16       72.01      3.16 o
   1   5   2       32.02       34.36      4.59 o
   2   5   2      625.79      643.05     11.09 o
   3   5   2      251.65      243.82      7.98 o
   4   5   2       39.78       35.22      6.29 o
   5   5   2      207.87      209.09      9.35 o
   6   5   2        7.59       -5.77      9.70 o
   7   5   2       17.71        8.54     10.51 o
   8   5   2        7.37       13.80      7.78 o
   9   5   2        0.84        0.81     12.97 o
  -9   6   2        1.58      -13.24     13.24 o
  -8   6   2        4.80       15.53      8.94 o
  -7   6   2        1.76        7.26      9.80 o
  -6   6   2        0.65        1.72      9.89 o
  -4   6   2       14.18       21.26      6.49 o
  -3   6   2       80.07       85.51      6.25 o
  -2   6   2      194.79      217.72      7.86 o
  -1   6   2      262.55      254.21      7.88 o
   0   6   2      687.29      747.27      8.48 o
   1   6   2      262.11      266.68      7.88 o
   2   6   2      198.25      206.67      7.59 o
   3   6   2       79.65       72.62      6.35 o
   4   6   2       14.70        2.56      9.25 o
   5   6   2       22.74       19.15      6.10 o
   6   6   2        0.62       -9.89      9.89 o
   7   6   2        1.73        3.91     10.45 o
   8   6   2        4.93        0.74     12.82 o
   9   6   2        1.61        5.98     12.39 o
  -8   7   2        5.41        6.43     13.40 o
  -7   7   2       15.30        9.56      8.98 o
  -6   7   2       31.73       31.09      7.76 o
  -5   7   2       56.45       40.54      8.13 o
  -4   7   2       26.57       25.98      6.35 o
  -3   7   2      263.88      286.70      9.99 o
  -2   7   2       43.42       48.24      6.14 o
  -1   7   2       23.00       24.06      5.56 o
   0   7   2       58.57       56.39      4.12 o
   1   7   2       23.28       25.01      5.15 o
   2   7   2       44.65       44.22      5.67 o
   3   7   2      262.90      262.60      9.91 o
   4   7   2       26.54       32.08      6.41 o
   5   7   2       56.54       56.69      8.07 o
   6   7   2       31.60        9.80     11.79 o
   7   7   2       14.70        2.79     12.04 o
   8   7   2        5.30       -7.92     12.02 o
  -8   8   2        5.01      -12.00     13.71 o
  -7   8   2        5.86       -0.77     13.03 o
  -6   8   2        7.97        0.00     11.48 o
  -5   8   2        8.33        3.62      7.65 o
  -4   8   2       46.97       37.23      7.74 o
  -3   8   2       78.55       79.96      8.23 o
  -2   8   2       31.51       18.16      6.27 o
  -1   8   2       51.41       55.89      6.52 o
   0   8   2      485.24      505.42      8.83 o
   1   8   2       51.60       44.28      6.45 o
   2   8   2       31.47       25.83      6.18 o
   3   8   2       79.17       76.61      7.96 o
   4   8   2       47.36       51.69      7.59 o
   5   8   2        8.40        5.96     11.17 o
   6   8   2        7.90       10.67     10.92 o
   7   8   2        5.84        9.76     12.76 o
   8   8   2        5.06       -5.07     12.06 o
  -7   9   2        7.60       16.86      8.71 o
  -6   9   2       22.63       23.64      8.94 o
  -5   9   2       10.85       16.67      7.84 o
  -4   9   2      126.92      131.16     10.20 o
  -3   9   2        4.81       17.09      6.14 o
  -2   9   2       63.59       53.39      8.07 o
  -1   9   2       34.50       38.16      7.28 o
   0   9   2        3.45       -4.93      6.87 o
   1   9   2       34.49       34.38      7.01 o
   2   9   2       62.67       70.78      7.69 o
   3   9   2        4.88        4.43      9.31 o
   4   9   2      127.63      109.52     10.47 o
   5   9   2       10.94       13.13      7.53 o
   6   9   2       22.58       29.47      9.06 o
   7   9   2        7.60       -1.61     12.18 o
  -7  10   2        3.80       12.45     14.00 o
  -6  10   2        0.37       -1.61     12.60 o
  -5  10   2       15.53       11.77      9.51 o
  -4  10   2        3.30        4.74     11.15 o
  -3  10   2        1.62        5.69     10.88 o
  -2  10   2       60.98       51.40      8.15 o
  -1  10   2       58.76       57.19      8.03 o
   0  10   2      105.19      113.92     12.43 o
   2  10   2       61.98       49.19      8.38 o
   3  10   2        1.57        9.33      9.93 o
   4  10   2        3.37        7.34     10.94 o
   5  10   2       15.47       27.55      8.91 o
   6  10   2        0.37       -3.19     13.53 o
   7  10   2        3.85       18.84      9.43 o
  -6  11   2        0.32       -1.76     13.05 o
  -5  11   2       24.55       10.55      9.95 o
  -4  11   2        6.58       11.29     11.60 o
  -3  11   2       59.66       59.80      9.45 o
  -2  11   2        8.12        1.34     12.41 o
  -1  11   2       22.09       10.49     12.91 o
   0  11   2       26.59       22.41      8.22 o
   1  11   2       22.26       18.74      8.63 o
   2  11   2        7.93       11.98      7.74 o
   3  11   2       59.86       55.10     10.45 o
   4  11   2        6.57       -3.70     12.08 o
   5  11   2       24.74       16.38      9.02 o
   6  11   2        0.30       11.29     12.97 o
  -5  12   2        0.50        3.56     12.49 o
  -4  12   2        0.36        9.18     12.74 o
  -3  12   2        1.15        3.16     12.04 o
  -2  12   2       14.53       12.14     12.97 o
  -1  12   2        8.48        6.66     12.60 o
   0  12   2      159.84      149.87      8.56 o
   1  12   2        8.62        8.75      8.65 o
   2  12   2       14.21       27.65      8.56 o
   3  12   2        1.21       -1.55     12.33 o
   4  12   2        0.36        4.94     12.27 o
   5  12   2        0.48       -1.76     13.57 o
  -3  13   2        3.21        0.00     13.78 o
  -2  13   2        5.49       19.07      8.89 o
  -1  13   2        3.01       15.74      8.75 o
   0  13   2       14.93       11.32     13.82 o
   1  13   2        2.90      -13.11     13.11 o
   2  13   2        5.62       10.86      9.23 o
   3  13   2        3.23       13.42      8.89 o
   1   0   3     8459.04     7659.95    156.37 o
   2   0   3     1085.94     1160.11     19.74 o
   4   0   3     1077.95     1134.46      9.95 o
   5   0   3       89.02       76.38      8.09 o
   6   0   3      125.96      122.68      5.52 o
   7   0   3        2.90        4.51     12.39 o
   8   0   3       14.49       21.36     10.56 o
   9   0   3        0.05        6.97      6.20 o
  10   0   3        4.89        1.97      7.42 o
 -10   1   3        4.85        1.72     12.68 o
  -9   1   3       20.61       29.19      8.87 o
  -8   1   3       48.75       56.22      9.00 o
  -7   1   3       29.54       39.07      6.81 o
  -6   1   3       11.74        7.86      8.89 o
  -5   1   3       32.24       35.64      5.61 o
  -4   1   3      217.99      213.54      7.03 o
  -3   1   3       25.25       22.28      3.79 o
  -2   1   3      575.74      601.70      7.55 o
  -1   1   3    12174.68    12165.65     36.49 o
   0   1   3     5130.01     5179.83    380.16 o
   1   1   3    12212.60    11646.48     35.56 o
   2   1   3      578.46      588.50      7.47 o
   3   1   3       25.34       23.66      3.81 o
   4   1   3      220.02      204.34      7.09 o
   5   1   3       31.65       21.59      5.56 o
   6   1   3       11.69        4.43      5.83 o
   7   1   3       30.04       32.14      7.43 o
   8   1   3       48.38       52.27      9.04 o
   9   1   3       20.66       19.11      9.25 o
  10   1   3        4.87        4.36     12.60 o
 -10   2   3        0.90        7.82     12.14 o
  -9   2   3        9.44      -11.23     13.18 o
  -8   2   3        5.49        8.96     11.21 o
  -7   2   3       47.89       46.64      7.92 o
  -6   2   3       25.22       19.98      6.10 o
  -5   2   3      479.96      495.86     11.52 o
  -4   2   3      102.44      110.16      5.63 o
  -3   2   3      328.76      311.48      7.18 o
   1   2   3     3634.43     3724.08     24.59 o
   2   2   3      361.11      378.29      6.78 o
   3   2   3      334.48      307.94      7.40 o
   4   2   3      102.69       98.33      5.89 o
   5   2   3      480.46      476.46     11.69 o
   6   2   3       24.71       27.80      5.94 o
   7   2   3       48.65       47.59      7.92 o
   8   2   3        5.55        5.19      7.18 o
   9   2   3        9.45       -2.28     14.38 o
  10   2   3        0.88        4.41     12.58 o
 -10   3   3        4.31        2.67     13.13 o
  -9   3   3        3.15        1.53     12.37 o
  -8   3   3       41.51       61.14      9.25 o
  -7   3   3       18.27       -1.68     10.09 o
  -6   3   3       19.82       12.18      7.16 o
  -5   3   3      127.59      119.04      7.57 o
  -4   3   3      192.21      203.59      7.74 o
  -3   3   3      227.95      227.46      6.60 o
  -2   3   3     1329.03     1431.67     14.19 o
   0   3   3      635.51      666.52     29.00 o
   2   3   3     1349.53     1365.37     13.51 o
   3   3   3      229.13      223.78      6.97 o
   4   3   3      189.51      190.15      7.80 o
   5   3   3      127.41      130.25      7.74 o
   6   3   3       19.96        5.23     10.28 o
   7   3   3       17.93       10.47      6.91 o
   8   3   3       41.67       41.02      9.37 o
   9   3   3        3.10      -12.20     12.20 o
  10   3   3        4.28       12.60     14.00 o
  -9   4   3        4.84       -7.92     13.22 o
  -8   4   3       23.85       28.67      8.85 o
  -7   4   3       14.19       23.66      6.81 o
  -6   4   3        0.71        7.69      5.67 o
  -5   4   3      170.01      158.40      8.23 o
  -4   4   3       95.97      106.96      7.14 o
  -3   4   3       86.06       85.96      5.25 o
  -1   4   3      850.84      979.39     10.98 o
   1   4   3      846.05      966.46     11.13 o
   3   4   3       86.98       82.78      5.38 o
   4   4   3       98.02       90.80      6.93 o
   5   4   3      171.09      187.62      8.46 o
   6   4   3        0.87       -7.55      8.77 o
   7   4   3       14.23       14.48      6.93 o
   8   4   3       23.65       27.43      8.60 o
   9   4   3        4.87        0.79     12.49 o
  -9   5   3        8.28        6.60     13.44 o
  -8   5   3        1.76       17.87      7.65 o
  -7   5   3       20.73       22.84      7.30 o
  -6   5   3       38.26       29.43      6.76 o
  -5   5   3       50.45       46.99      6.95 o
  -4   5   3      198.04      206.78      8.56 o
  -3   5   3        5.46        0.99      6.87 o
  -2   5   3       74.86       89.62      5.69 o
  -1   5   3     2196.75     2429.46     23.46 o
   0   5   3      102.42      105.20      4.46 o
   1   5   3     2204.66     2387.52     23.15 o
   2   5   3       73.53       92.54      5.44 o
   3   5   3        4.75        5.63      6.37 o
   4   5   3      199.14      208.81      8.38 o
   5   5   3       50.11       52.04      6.89 o
   6   5   3       38.40       32.37      6.78 o
   7   5   3       20.34       36.14      7.07 o
   8   5   3        1.73        7.09     11.75 o
   9   5   3        8.37       21.66      9.33 o
  -9   6   3        4.21       -2.59     13.78 o
  -8   6   3        2.05      -13.05     13.05 o
  -7   6   3        7.44       19.07      7.55 o
  -6   6   3       19.26       24.86      6.89 o
  -5   6   3       10.24       15.16      6.27 o
  -4   6   3      272.25      286.08      9.99 o
  -3   6   3       17.39       26.91      5.58 o
  -2   6   3      186.18      182.31      7.61 o
  -1   6   3      184.19      199.17      7.45 o
   0   6   3       19.27       12.06      3.58 o
   1   6   3      185.50      209.12      7.18 o
   2   6   3      184.25      179.50      7.47 o
   3   6   3       17.10       20.83      5.54 o
   4   6   3      272.43      263.62      9.76 o
   5   6   3       10.37       -6.91      9.16 o
   6   6   3       20.10       18.43      6.72 o
   7   6   3        7.33        8.48     10.26 o
   8   6   3        1.99        1.49     11.21 o
   9   6   3        4.22        3.41     12.51 o
  -8   7   3        5.66        6.00      9.12 o
  -7   7   3       10.97       -1.41      8.69 o
  -6   7   3        4.37        4.96     10.11 o
  -5   7   3       89.29       79.51      8.42 o
  -4   7   3       78.66       71.50      8.03 o
  -3   7   3        8.83       -6.97      8.69 o
  -2   7   3       19.89       24.30      5.30 o
  -1   7   3      279.70      265.36      9.35 o
   0   7   3      242.64      269.70     10.29 o
   1   7   3      276.74      266.04      9.43 o
   2   7   3       20.27       12.84      5.15 o
   3   7   3        8.47        4.32      8.31 o
   4   7   3       78.71       75.02      7.69 o
   5   7   3       89.35       83.21      8.36 o
   6   7   3        4.19        9.23      6.87 o
   7   7   3       10.77       -7.69     11.25 o
   8   7   3        5.60        4.76     12.91 o
  -8   8   3        4.32       20.48      8.75 o
  -7   8   3        8.10        1.51     12.22 o
  -6   8   3       13.02       21.93      7.88 o
  -5   8   3       70.63       57.81      8.81 o
  -4   8   3       61.83       55.29      7.90 o
  -3   8   3       90.93       93.14      7.96 o
  -2   8   3       63.43       66.35      6.95 o
  -1   8   3       52.30       49.25      6.47 o
   0   8   3       31.54       25.90      6.76 o
   1   8   3       53.17       52.10      6.66 o
   2   8   3       64.42       63.09      7.20 o
   3   8   3       88.81       93.88      8.42 o
   4   8   3       62.16       54.85      8.00 o
   5   8   3       71.32       70.80      8.77 o
   6   8   3       12.97       14.04      8.07 o
   7   8   3        8.38       13.55      9.08 o
   8   8   3        4.29        3.39     13.24 o
  -7   9   3        1.14       11.46     11.58 o
  -6   9   3        6.28        8.09     12.20 o
  -5   9   3        6.03        8.65     10.32 o
  -4   9   3       59.01       47.22      9.33 o
  -3   9   3       26.73       20.66      7.26 o
  -2   9   3      102.90       88.96      8.58 o
  -1   9   3       26.27       24.20      6.70 o
   0   9   3       45.75       48.40      7.98 o
   1   9   3       26.61       27.01      6.39 o
   2   9   3      103.25      100.23      8.21 o
   3   9   3       26.62       21.06      7.26 o
   4   9   3       58.68       53.45      9.04 o
   5   9   3        5.91        9.23     10.98 o
   6   9   3        6.19        2.19     12.45 o
   7   9   3        1.07        2.03      9.23 o
  -7  10   3       11.03        7.96     14.13 o
  -6  10   3        7.91       -7.24     12.68 o
  -5  10   3       49.27       49.48      9.51 o
  -4  10   3       27.92       23.29      8.56 o
  -3  10   3       32.65       30.51      8.27 o
  -2  10   3       15.64       -3.58     11.58 o
  -1  10   3        0.83      -10.05     10.05 o
   0  10   3       72.22       76.39      6.13 o
   1  10   3        0.94       -4.57      9.76 o
   2  10   3       15.16       20.68      7.07 o
   3  10   3       33.05       32.76      8.46 o
   4  10   3       27.45       30.12      8.31 o
   5  10   3       49.47       52.72      9.80 o
   6  10   3        8.14       -4.78     13.94 o
   7  10   3       10.92        5.27     13.09 o
  -6  11   3        0.33      -14.27     14.27 o
  -5  11   3        3.93      -12.95     12.95 o
  -4  11   3        9.87       -0.74     11.89 o
  -3  11   3       15.17       15.51      9.00 o
  -2  11   3       19.61       21.53      8.44 o
  -1  11   3      107.32      107.14     10.51 o
   0  11   3        1.01       -9.71     10.35 o
   1  11   3      108.30      110.16     10.47 o
   2  11   3       19.90       20.68      8.07 o
   3  11   3       15.25       17.50      9.00 o
   4  11   3        9.92       -4.47     11.67 o
   5  11   3        3.90        7.22     12.02 o
   6  11   3        0.30        6.08     12.27 o
  -5  12   3        3.64        5.34     14.60 o
  -4  12   3       24.92       19.96      9.23 o
  -3  12   3        8.69       12.99      9.12 o
  -2  12   3       32.92       35.14      9.82 o
  -1  12   3        7.73       -3.68     11.85 o
   0  12   3        0.05       12.10      7.04 o
   1  12   3        7.66       -6.58     11.79 o
   2  12   3       32.95       42.34      8.50 o
   3  12   3        8.45       20.31      8.71 o
   4  12   3       25.18       24.35      9.37 o
   5  12   3        3.67       15.43      8.63 o
  -3  13   3        1.38        0.00     13.38 o
  -2  13   3        5.54        1.70     12.97 o
  -1  13   3        6.66        2.48     13.78 o
   0  13   3        4.96       16.51      6.07 o
   1  13   3        6.71        7.36     12.12 o
   2  13   3        5.73       16.32      9.02 o
   3  13   3        1.49        6.08     15.06 o
   0   0   4     6796.92     6136.73     15.06 o
   1   0   4        1.74        3.72      1.56 o
   2   0   4     3237.03     3203.96     27.92 o
   3   0   4        1.96        3.23      4.65 o
   4   0   4       13.33       14.69      3.31 o
   5   0   4       79.85       87.15      4.65 o
   6   0   4        0.03        0.42      4.76 o
   7   0   4        8.01        1.97      6.02 o
   8   0   4       10.17        4.63      7.21 o
   9   0   4        0.47       -8.18      8.18 o
  10   0   4        2.14       -0.57     14.29 o
 -10   1   4        0.68        1.74     13.47 o
  -9   1   4       16.07       21.61      8.91 o
  -8   1   4       56.59       60.87      9.33 o
  -7   1   4       84.98       98.15      8.27 o
  -6   1   4       68.47       73.22      6.72 o
  -5   1   4      306.43      322.98      9.58 o
  -4   1   4      392.43      401.66      9.12 o
  -3   1   4      735.87      802.56     10.45 o
  -1   1   4      632.64      622.53      6.66 o
   1   1   4      633.02      593.82      6.37 o
   2   1   4      699.91      775.05      8.65 o
   3   1   4      739.82      786.35     10.42 o
   4   1   4      388.75      398.60      9.23 o
   5   1   4      303.63      312.56      9.45 o
   6   1   4       68.84       79.30      6.87 o
   7   1   4       85.84       99.39      8.34 o
   8   1   4       56.52       64.68      8.89 o
   9   1   4       16.18       17.31      9.16 o
  10   1   4        0.67       -4.36     12.53 o
 -10   2   4        0.34        0.43      9.68 o
  -9   2   4       20.74       37.79      9.47 o
  -8   2   4        0.81        0.97      7.18 o
  -7   2   4       31.97       23.44      7.90 o
  -6   2   4       20.34       18.18      6.00 o
  -5   2   4       91.68      108.32      7.07 o
  -4   2   4       18.47       13.63      4.43 o
  -3   2   4      501.38      483.12      8.81 o
  -2   2   4      851.47      953.37     10.05 o
   0   2   4     2209.93     2207.95     44.07 o
   1   2   4     1275.54     1223.07     12.97 o
   2   2   4      844.29      867.51     10.01 o
   3   2   4      499.26      463.74      8.96 o
   4   2   4       17.49       17.40      4.14 o
   5   2   4       92.05       73.82      7.45 o
   6   2   4       20.92       22.03      5.75 o
   7   2   4       31.71       39.34      7.82 o
   8   2   4        0.76      -10.94     10.94 o
   9   2   4       20.97       25.19      8.91 o
  10   2   4        0.31       -9.74     13.57 o
 -10   3   4        0.69       -8.94     15.22 o
  -9   3   4        9.32       16.63      8.44 o
  -8   3   4       18.45       14.27      8.65 o
  -7   3   4       22.14        9.02     10.30 o
  -6   3   4      158.69      160.03      9.00 o
  -5   3   4      112.45      110.37      7.76 o
  -4   3   4      374.41      383.67      9.70 o
  -2   3   4      239.72      258.82      6.25 o
  -1   3   4     1483.04     1684.47     15.58 o
   0   3   4      123.99      140.95      4.61 o
   1   3   4     1485.77     1605.21     15.97 o
   2   3   4      241.24      227.88      6.39 o
   3   3   4      105.27      111.71      5.42 o
   4   3   4      370.72      355.87      9.43 o
   5   3   4      112.55       93.95      8.05 o
   6   3   4      156.69      148.93      9.06 o
   7   3   4       22.17       17.93      7.16 o
   8   3   4       18.84       22.77      8.50 o
   9   3   4        9.32       -0.79      9.31 o
  10   3   4        0.68        9.04     14.11 o
  -9   4   4        5.92        5.58     12.24 o
  -8   4   4       11.19       15.16      7.69 o
  -7   4   4       17.91        0.00     10.61 o
  -6   4   4        7.61       13.03      6.18 o
  -5   4   4       38.91       33.63      6.43 o
  -4   4   4      608.03      623.79     12.51 o
  -3   4   4       77.81       77.28      5.19 o
   2   4   4       11.32       10.51      3.74 o
   3   4   4       76.91       72.64      5.19 o
   4   4   4      606.59      607.28     12.80 o
   5   4   4       38.26       42.73      6.43 o
   6   4   4        7.32        2.52      8.13 o
   7   4   4       18.28       24.72      7.36 o
   8   4   4       11.20       -0.70     12.04 o
   9   4   4        5.80      -10.49     13.53 o
  -9   5   4        2.66        6.64     12.76 o
  -8   5   4       13.15       14.07      8.31 o
  -7   5   4        2.01        5.92      7.09 o
  -6   5   4        0.28        1.34      6.25 o
  -5   5   4       54.21       57.19      6.70 o
  -4   5   4        3.99       -9.00      9.00 o
  -3   5   4      369.27      373.02      9.68 o
  -2   5   4      152.72      156.39      6.49 o
  -1   5   4      193.47      212.94      6.81 o
   0   5   4     2672.70     2996.50     98.18 o
   1   5   4      191.59      197.35      6.85 o
   2   5   4      152.41      159.60      6.78 o
   3   5   4      369.25      370.91      9.85 o
   4   5   4        3.91        9.14      9.33 o
   5   5   4       53.48       59.84      6.81 o
   6   5   4        0.33        0.00      9.08 o
   7   5   4        1.85       -7.55     10.34 o
   8   5   4       13.06       -6.56     11.91 o
   9   5   4        2.66        0.00     13.47 o
  -9   6   4        3.77        8.25      9.23 o
  -8   6   4        3.08       -9.14     11.79 o
  -7   6   4        2.29       -0.66      9.87 o
  -6   6   4        0.15       -5.77      9.82 o
  -5   6   4       80.74       59.78      8.11 o
  -4   6   4        1.88       -8.69      8.69 o
  -3   6   4      477.02      477.55     11.40 o
  -2   6   4      225.28      239.69      8.38 o
  -1   6   4       35.24       27.16      5.03 o
   0   6   4      328.76      339.77     10.38 o
   1   6   4       35.81       38.53      4.80 o
   2   6   4      221.84      233.11      8.42 o
   3   6   4      475.39      457.47     11.44 o
   4   6   4        1.96        1.78      8.23 o
   5   6   4       81.43       75.85      8.19 o
   6   6   4        0.13       11.09      6.78 o
   7   6   4        2.44       -1.34     10.84 o
   8   6   4        3.01       -7.69     11.50 o
   9   6   4        3.82        6.58      9.29 o
  -8   7   4        3.99        3.64      9.31 o
  -7   7   4       29.07       20.25      9.14 o
  -6   7   4       11.04       14.40      7.49 o
  -5   7   4       40.46       49.41      7.74 o
  -4   7   4       55.06       55.64      7.40 o
  -3   7   4      153.21      170.00      8.91 o
  -2   7   4        9.93        9.08      5.30 o
  -1   7   4      679.64      718.46     13.82 o
   0   7   4       10.74       13.30      3.61 o
   1   7   4      678.01      763.45     13.88 o
   2   7   4       10.57       16.11      5.23 o
   3   7   4      153.45      162.80      8.98 o
   4   7   4       54.43       60.15      7.22 o
   5   7   4       41.27       34.00      7.94 o
   6   7   4       11.13        7.59     10.94 o
   7   7   4       29.11       20.10      8.67 o
   8   7   4        4.01       11.42     12.53 o
  -8   8   4        0.18      -13.22     13.22 o
  -7   8   4        5.42       10.71     12.47 o
  -6   8   4       11.42       15.99      7.98 o
  -5   8   4       12.23        6.08      7.96 o
  -4   8   4       52.69       44.91      8.09 o
  -3   8   4       93.94       92.42      8.67 o
  -2   8   4       76.08       85.92      7.32 o
  -1   8   4      233.57      243.86      9.49 o
   0   8   4      186.43      172.58      7.19 o
   1   8   4      232.84      260.83      9.80 o
   2   8   4       74.67       74.34      7.30 o
   3   8   4       94.96       98.13      8.25 o
   4   8   4       52.81       51.98      7.67 o
   5   8   4       12.29       18.12      7.63 o
   6   8   4       11.85       27.84      8.09 o
   7   8   4        5.55        3.08     12.78 o
   8   8   4        0.19       -4.34     12.97 o
  -7   9   4        1.04       -8.25     13.90 o
  -6   9   4       58.12       53.05     10.42 o
  -5   9   4       23.22       33.86      8.42 o
  -4   9   4       36.52       11.60     12.45 o
  -3   9   4       35.25       32.45      7.49 o
  -2   9   4       23.64       22.01      6.81 o
  -1   9   4        7.22       14.27      5.87 o
   0   9   4       31.92       29.81      4.62 o
   1   9   4        7.56       13.63      6.33 o
   2   9   4       22.90       32.41      6.60 o
   3   9   4       34.97       40.46      7.53 o
   4   9   4       36.53       46.91      8.56 o
   5   9   4       23.40       29.45      8.40 o
   6   9   4       58.09       65.20     10.51 o
   7   9   4        1.02       -5.83     12.39 o
  -7  10   4        1.49        7.98     13.67 o
  -6  10   4       13.31        0.81     14.27 o
  -5  10   4        5.58      -13.86     13.86 o
  -4  10   4       10.02       -3.39     11.52 o
  -3  10   4       53.82       50.55      8.56 o
  -2  10   4       23.48       25.57      7.98 o
  -1  10   4       41.51       29.08      7.86 o
   0  10   4      131.78      141.48      8.06 o
   1  10   4       41.30       37.89      7.67 o
   2  10   4       23.49       23.39      7.45 o
   3  10   4       53.38       41.35      9.10 o
   4  10   4        9.91       19.59      7.92 o
   5  10   4        5.58        0.74     12.82 o
   6  10   4       13.36        3.27     14.69 o
   7  10   4        1.55       -0.91     13.03 o
  -6  11   4        1.62      -12.31     14.23 o
  -5  11   4       15.52       16.22      8.98 o
  -4  11   4        7.70        3.76     11.79 o
  -3  11   4       24.19       27.26      8.79 o
  -2  11   4        7.67       12.84      8.05 o
  -1  11   4       15.34       18.04      8.31 o
   0  11   4       18.01       25.55      9.65 o
   1  11   4       15.20        2.67     12.39 o
   2  11   4        7.64        5.48     11.91 o
   3  11   4       24.03       21.55      8.85 o
   4  11   4        7.56       11.46     12.20 o
   5  11   4       15.65       11.11     10.16 o
   6  11   4        1.57       18.31      9.00 o
  -5  12   4        2.88        2.67     12.06 o
  -4  12   4        0.51      -13.80     13.80 o
  -3  12   4        7.00        3.95     12.22 o
  -2  12   4       31.29       28.07      9.49 o
  -1  12   4        7.60      -10.34     12.24 o
   0  12   4       40.45       52.39      6.98 o
   1  12   4        7.54        3.74     10.84 o
   2  12   4       30.97       23.08      9.62 o
   3  12   4        6.92        7.61      9.43 o
   4  12   4        0.48        7.20      9.14 o
   5  12   4        2.89        0.91     13.13 o
  -3  13   4        7.11      -14.04     14.15 o
  -2  13   4        2.08       -5.94     13.26 o
  -1  13   4        5.34      -13.20     13.20 o
   0  13   4       13.66        0.07     10.18 o
   1  13   4        5.50      -10.07     12.68 o
   2  13   4        2.14      -14.11     14.11 o
   3  13   4        7.15       25.38      9.66 o
   2   0   5      950.57     1010.71      7.22 o
   3   0   5     1127.15     1165.60     17.85 o
   4   0   5     1023.03     1040.98      9.75 o
   5   0   5       33.41       26.83      3.94 o
   6   0   5      186.05      194.41      7.10 o
   7   0   5        0.16       -0.06      5.95 o
   8   0   5       12.73        7.93      8.40 o
   9   0   5        1.97       -2.66     11.56 o
  10   0   5        1.63       -0.29     13.43 o
 -10   1   5        3.33       -4.34     14.15 o
  -9   1   5        1.94        6.74     12.10 o
  -8   1   5        3.09       -5.11     10.67 o
  -7   1   5        1.39        6.99      8.65 o
  -6   1   5        8.40       -5.36      8.60 o
  -5   1   5       20.06       13.11      5.56 o
  -4   1   5      397.54      411.63      9.29 o
  -3   1   5        8.80       10.34      3.37 o
  -2   1   5      477.86      480.04      7.18 o
  -1   1   5     2546.31     2539.65     18.68 o
   0   1   5     3170.72     3001.20     53.45 o
   1   1   5     2543.87     2390.43     17.68 o
   2   1   5      474.44      430.70      6.83 o
   3   1   5        8.34       12.47      3.27 o
   4   1   5      400.36      386.94      9.18 o
   5   1   5       20.78       20.62      5.32 o
   6   1   5        7.89        1.80      5.71 o
   7   1   5        1.29       11.85      6.37 o
   8   1   5        3.25        3.21     11.17 o
   9   1   5        1.93        2.25     11.40 o
  10   1   5        3.35       11.77      9.14 o
 -10   2   5        0.20        4.41     13.94 o
  -9   2   5        7.61        5.32     12.78 o
  -8   2   5        7.88        9.08     11.05 o
  -7   2   5       87.91       98.77      8.73 o
  -6   2   5       41.17       48.15      6.43 o
  -5   2   5      277.96      299.96      9.74 o
  -4   2   5       57.06       59.05      5.13 o
  -3   2   5      612.20      690.93     10.32 o
   0   2   5     2861.31     2843.61    186.01 o
   3   2   5      616.15      644.87     10.30 o
   4   2   5       57.57       62.07      4.86 o
   5   2   5      279.48      277.33      9.70 o
   6   2   5       40.27       43.87      6.74 o
   7   2   5       86.98       94.57      8.42 o
   8   2   5        7.88       -3.25     11.73 o
   9   2   5        7.55       19.40      8.71 o
  10   2   5        0.23       -5.30     13.13 o
  -9   3   5        2.37       -7.78     12.68 o
  -8   3   5       15.72       27.70      8.21 o
  -7   3   5       14.90       32.35      6.99 o
  -6   3   5       12.86        9.56      9.82 o
  -5   3   5      509.74      534.97     12.43 o
  -4   3   5      212.04      208.37      7.88 o
  -3   3   5      546.12      578.62     10.09 o
  -2   3   5     1036.97     1104.47     11.73 o
   0   3   5        0.09        5.62      1.99 o
   2   3   5     1038.64     1019.87     12.24 o
   3   3   5      547.93      536.71     10.07 o
   4   3   5      210.77      198.13      7.76 o
   5   3   5      509.04      488.16     12.47 o
   6   3   5       12.76       11.25      6.74 o
   7   3   5       15.00       25.59      6.99 o
   8   3   5       15.79       13.71      8.25 o
   9   3   5        2.40        8.96      9.18 o
  -9   4   5        0.35       11.23     12.16 o
  -8   4   5       15.40       22.86      7.82 o
  -7   4   5       19.48       12.47      7.43 o
  -6   4   5       15.99       22.75      6.37 o
  -5   4   5       83.04       79.28      6.97 o
  -4   4   5      579.79      626.42     12.82 o
  -2   4   5     1171.01     1181.87     13.32 o
  -1   4   5      497.79      550.69      8.83 o
   0   4   5      183.51      217.02      4.57 o
   1   4   5      495.72      514.89      8.75 o
   2   4   5     1166.76     1087.48     13.63 o
   4   4   5      582.28      571.38     12.80 o
   5   4   5       82.19       74.94      7.18 o
   6   4   5       16.06        8.60      9.60 o
   7   4   5       19.61       18.14      7.65 o
   8   4   5       15.34        4.86     12.84 o
   9   4   5        0.38       -3.21     12.97 o
  -9   5   5        3.45      -14.50     14.50 o
  -8   5   5        7.24      -12.24     12.24 o
  -7   5   5        8.87       -1.26     10.49 o
  -6   5   5       61.01       77.19      7.84 o
  -5   5   5        4.64        9.27      5.75 o
  -4   5   5      654.97      657.57     13.65 o
  -3   5   5       23.05       27.47      5.21 o
  -2   5   5       14.72       13.88      4.45 o
  -1   5   5      356.94      387.10      8.67 o
   0   5   5      187.26      209.71     11.58 o
   1   5   5      365.95      395.46      8.69 o
   2   5   5       14.41       15.72      4.24 o
   3   5   5       23.57       21.16      5.17 o
   4   5   5      652.73      637.40     13.71 o
   5   5   5        4.69       -4.65      7.98 o
   6   5   5       60.05       46.25      8.48 o
   7   5   5        9.06       -3.14     10.11 o
   8   5   5        7.31        2.17     11.87 o
   9   5   5        3.53      -13.61     13.61 o
  -9   6   5        8.20       12.22      9.60 o
  -8   6   5        3.62        6.12     11.89 o
  -6   6   5       47.81       58.70      7.76 o
  -5   6   5        9.60        6.08      9.37 o
  -4   6   5       86.66       91.67      7.53 o
  -3   6   5       92.64       93.88      7.14 o
  -2   6   5      304.56      299.77      9.12 o
  -1   6   5      230.34      240.20      8.13 o
   0   6   5      253.50      233.25      5.74 o
   1   6   5      228.79      248.75      7.86 o
   2   6   5      307.72      293.65      9.37 o
   3   6   5       93.44       99.18      7.30 o
   4   6   5       85.67       69.66      7.30 o
   5   6   5        9.75        2.54      9.85 o
   6   6   5       47.53       50.10      7.90 o
   7   6   5        9.70       18.06      7.28 o
   8   6   5        3.73       -1.53     11.98 o
   9   6   5        8.12       17.93      9.58 o
  -8   7   5        5.20       17.44      8.50 o
  -7   7   5        6.95        3.58     11.46 o
  -6   7   5        3.40        5.67     10.18 o
  -5   7   5      112.16      126.75      9.56 o
  -4   7   5       45.07       55.60      6.89 o
  -3   7   5      142.23      138.27      8.42 o
  -2   7   5       27.15       34.48      5.83 o
  -1   7   5      558.43      578.93     12.82 o
   0   7   5       26.01       24.94      3.67 o
   1   7   5      554.67      589.72     12.45 o
   2   7   5       26.12       21.26      5.87 o
   3   7   5      144.51      143.01      8.56 o
   4   7   5       45.09       42.84      7.09 o
   5   7   5      112.41      113.08      9.60 o
   6   7   5        3.23        5.67     10.65 o
   7   7   5        6.94        2.15     11.96 o
   8   7   5        5.26      -12.80     12.80 o
  -8   8   5       10.26        9.49     14.79 o
  -7   8   5       21.27        6.14     13.88 o
  -6   8   5        0.69       10.26     11.44 o
  -5   8   5       71.69       63.33      8.81 o
  -4   8   5       37.97       45.50      8.13 o
  -3   8   5       16.32        2.01      9.45 o
  -2   8   5       21.39       26.70      6.39 o
  -1   8   5       63.92       70.20      6.83 o
   0   8   5       29.50       45.75      7.99 o
   1   8   5       64.52       68.32      6.95 o
   2   8   5       20.57       25.59      6.27 o
   3   8   5       15.51        5.54     10.18 o
   4   8   5       38.40       43.93      7.76 o
   5   8   5       71.17       80.63      8.46 o
   6   8   5        0.74       16.80      7.43 o
   7   8   5       21.19       15.91      9.91 o
   8   8   5       10.29       -5.23     13.51 o
  -7   9   5        0.67        0.00     13.47 o
  -6   9   5        9.04        5.96     13.59 o
  -5   9   5        8.61       10.80     11.17 o
  -4   9   5       44.03       54.11      7.80 o
  -3   9   5       16.11       21.88      6.95 o
  -2   9   5       50.05       47.82      7.84 o
  -1   9   5       15.64       20.29      6.39 o
   0   9   5      145.57      139.68      6.77 o
   1   9   5       15.29       13.24      6.43 o
   2   9   5       49.42       52.87      7.49 o
   3   9   5       16.45        9.76     10.51 o
   4   9   5       44.71       53.41      8.69 o
   5   9   5        8.70       -8.17     11.69 o
   6   9   5        9.00      -12.06     14.46 o
   7   9   5        0.67      -10.05     13.61 o
  -7  10   5        1.55       -2.67     13.32 o
  -6  10   5        6.04      -13.34     13.34 o
  -5  10   5       15.54       22.81      9.08 o
  -4  10   5       26.52       41.04      8.56 o
  -3  10   5       20.09       27.22      8.03 o
  -2  10   5       51.02       65.09      8.15 o
  -1  10   5       64.61       64.39      8.31 o
   0  10   5       33.73       22.80      5.30 o
   1  10   5       63.51       48.77      8.67 o
   2  10   5       50.32       44.35      8.48 o
   3  10   5       20.77        5.15     12.27 o
   4  10   5       26.23       34.23      8.63 o
   5  10   5       15.80       29.64      8.44 o
   6  10   5        5.96        5.75     13.82 o
   7  10   5        1.52       -9.04     12.41 o
  -6  11   5        0.38      -14.07     14.17 o
  -5  11   5        1.26      -13.42     13.42 o
  -4  11   5        3.58        0.00     12.10 o
  -3  11   5        3.44       12.76      8.09 o
  -2  11   5        7.18       14.87      7.38 o
  -1  11   5       66.77       64.70      9.14 o
   0  11   5        3.48       13.83      6.43 o
   1  11   5       66.97       77.34      9.62 o
   2  11   5        7.37        7.59      8.34 o
   3  11   5        3.56        9.39     11.21 o
   4  11   5        3.46        3.85     11.42 o
   5  11   5        1.22       18.18      8.73 o
   6  11   5        0.35        3.58     13.65 o
  -4  12   5       16.49       12.51      9.97 o
  -3  12   5        3.81        4.34      8.48 o
  -2  12   5        9.20        0.77     13.03 o
  -1  12   5       28.85       28.83      9.10 o
   0  12   5        4.48        5.20      8.22 o
   1  12   5       28.80       22.24      9.18 o
   2  12   5        9.39        0.77     13.01 o
   3  12   5        3.73       -3.23     12.22 o
   4  12   5       16.75        9.35      9.70 o
  -3  13   5        1.61       -0.87     13.57 o
  -2  13   5        6.11        5.92     12.97 o
  -1  13   5        9.54        2.48     13.98 o
   0  13   5        7.50        8.75      9.04 o
   1  13   5        9.52       16.03      9.43 o
   2  13   5        6.15        8.63     12.62 o
   3  13   5        1.67       -4.47     13.53 o
   0   0   6      369.13      357.93      3.47 o
   2   0   6     2278.99     2414.91     34.38 o
   3   0   6       50.78       44.94      3.20 o
   4   0   6       46.36       47.67      4.30 o
   5   0   6      117.98      124.75      4.84 o
   6   0   6      164.73      169.62      6.14 o
   7   0   6        3.90        3.57      5.95 o
   8   0   6       34.90       38.49      6.25 o
   9   0   6        0.61       -4.14      8.29 o
  10   0   6        9.10       13.97     13.17 o
 -10   1   6        1.91       -5.19     13.26 o
  -9   1   6        3.37        0.00     12.27 o
  -8   1   6       20.16       23.87      8.46 o
  -7   1   6       28.86       30.34      6.99 o
  -6   1   6       70.00       77.19      7.05 o
  -5   1   6       54.49       47.47      5.96 o
  -4   1   6      321.83      320.58      8.40 o
  -3   1   6      306.71      330.80      7.55 o
   0   1   6     4166.52     3773.49     42.32 o
   3   1   6      311.95      303.60      7.20 o
   4   1   6      320.84      314.13      8.31 o
   5   1   6       52.84       45.03      5.83 o
   6   1   6       70.99       66.52      7.43 o
   7   1   6       29.19       20.64      7.40 o
   8   1   6       20.22       31.23      8.19 o
   9   1   6        3.31        0.74     10.80 o
  10   1   6        1.88        4.39     13.03 o
 -10   2   6        0.53       -5.25     12.33 o
  -9   2   6       13.59       12.12     12.93 o
  -8   2   6        2.97        3.89     11.33 o
  -7   2   6       19.83        8.77     10.20 o
  -6   2   6      126.64      118.04      8.09 o
  -5   2   6       57.31       72.25      6.43 o
  -4   2   6      238.16      233.46      7.57 o
  -3   2   6     2230.83     2317.85     22.52 o
  -2   2   6      388.93      414.92      7.20 o
  -1   2   6       12.10       15.47      2.71 o
   1   2   6       13.26       13.57      2.67 o
   2   2   6      389.72      379.88      7.20 o
   3   2   6     2226.92     2145.51     22.21 o
   4   2   6      242.32      254.79      7.90 o
   5   2   6       57.14       65.40      6.47 o
   6   2   6      126.89      111.01      8.09 o
   7   2   6       19.44       21.35      7.51 o
   8   2   6        2.93       -5.23     10.96 o
   9   2   6       13.67      -14.19     14.19 o
  10   2   6        0.55       -7.98     12.58 o
  -9   3   6       15.86       16.28      9.00 o
  -8   3   6       18.54        9.33     12.02 o
  -7   3   6        3.75        2.83      6.91 o
  -6   3   6      102.88       96.24      8.19 o
  -5   3   6        6.31       -2.01      8.60 o
  -4   3   6        6.37       -5.63      6.97 o
  -3   3   6        9.91        5.81      4.01 o
  -1   3   6      968.63     1042.77     10.53 o
   1   3   6      981.40      938.64     11.00 o
   2   3   6      251.41      238.82      6.62 o
   3   3   6       10.43       17.25      3.64 o
   4   3   6        7.16        4.18      4.82 o
   5   3   6        6.31        6.06      8.79 o
   6   3   6      103.52      118.62      7.94 o
   7   3   6        3.83        8.89      6.83 o
   8   3   6       18.40       27.94      7.98 o
   9   3   6       15.86       32.91      9.00 o
  -9   4   6        1.53        9.99      8.44 o
  -8   4   6        6.39        1.39     11.15 o
  -7   4   6       21.62       10.07     10.94 o
  -6   4   6       69.80       56.38      7.72 o
  -5   4   6        8.11        2.15      5.61 o
  -4   4   6      803.47      796.52     14.31 o
  -3   4   6       53.10       53.96      5.05 o
  -2   4   6      658.38      714.92     10.86 o
  -1   4   6      360.71      393.95      7.82 o
   0   4   6     1092.11     1143.15     23.55 o
   1   4   6      358.09      368.82      8.00 o
   2   4   6      663.58      703.82     11.50 o
   4   4   6      802.30      757.08     14.71 o
   5   4   6        8.28       -4.34      8.11 o
   6   4   6       69.46       62.90      7.88 o
   7   4   6       21.43        8.40     11.87 o
   8   4   6        6.52       -2.09     12.39 o
   9   4   6        1.52        8.89     11.52 o
  -9   5   6        2.96       11.62     12.43 o
  -8   5   6       10.13       15.18      7.92 o
  -7   5   6       24.13       12.82      8.11 o
  -6   5   6       33.53       33.20      7.38 o
  -5   5   6        3.00       -0.23      5.94 o
  -4   5   6       36.37       34.15      6.52 o
  -3   5   6       87.38       90.80      6.25 o
  -2   5   6      554.43      590.63     10.96 o
  -1   5   6      666.85      725.53     11.25 o
   0   5   6      999.03     1085.74     25.34 o
   1   5   6      665.04      703.80     11.36 o
   2   5   6      554.79      591.46     11.15 o
   3   5   6       84.58       70.66      6.21 o
   4   5   6       37.17       25.44      6.91 o
   5   5   6        3.09       -8.48      8.48 o
   6   5   6       33.25       31.11      7.67 o
   8   5   6       10.13       13.90      8.31 o
   9   5   6        2.94        5.87     12.20 o
  -9   6   6        5.20       -2.61     14.35 o
  -8   6   6        2.23       11.81      8.19 o
  -7   6   6        0.32      -11.21     11.21 o
  -6   6   6        7.48        5.23      9.91 o
  -5   6   6      179.36      161.60      9.91 o
  -4   6   6       10.27        0.43      8.07 o
  -3   6   6      278.07      274.04      9.76 o
  -2   6   6      529.65      586.97     11.79 o
  -1   6   6      104.20      109.19      6.47 o
   0   6   6     1048.18     1125.38     39.78 o
   1   6   6      104.90      115.27      6.58 o
   2   6   6      534.23      556.42     12.00 o
   3   6   6      278.52      263.85      9.82 o
   4   6   6       10.71       14.15      5.48 o
   5   6   6      179.05      194.93      9.87 o
   6   6   6        7.54       16.73      7.28 o
   7   6   6        0.25       -2.03     10.24 o
   9   6   6        5.19       15.82      9.80 o
  -8   7   6        6.01        6.87      9.43 o
  -7   7   6        7.04       -2.13     13.01 o
  -6   7   6        4.35       10.67      7.03 o
  -5   7   6       29.09       39.44      7.53 o
  -4   7   6        1.26        2.48      6.29 o
  -3   7   6      254.91      253.75     10.45 o
  -2   7   6       79.96       74.73      6.91 o
  -1   7   6      147.26      154.88      7.74 o
   0   7   6      561.77      577.91     26.60 o
   1   7   6      148.11      153.50      8.25 o
   2   7   6       77.89       86.34      6.78 o
   3   7   6      254.46      247.82     10.22 o
   4   7   6        1.40        5.50      8.29 o
   5   7   6       28.78       22.75      7.86 o
   6   7   6        4.56      -10.51     10.51 o
   7   7   6        7.11        8.65     11.83 o
   8   7   6        5.93        2.85      9.49 o
  -8   8   6        0.35       -4.30     13.84 o
  -7   8   6        2.17       -6.12     13.09 o
  -6   8   6       15.57        6.14     11.27 o
  -5   8   6       10.87       13.75      7.69 o
  -4   8   6      143.84      144.15      9.35 o
  -3   8   6       82.92       75.06      8.17 o
  -2   8   6       16.34       15.49      6.47 o
  -1   8   6      123.26      122.10      7.80 o
   0   8   6       31.97       28.06      4.42 o
   1   8   6      126.37      127.77      7.92 o
   2   8   6       17.04       18.51      6.39 o
   3   8   6       83.06       82.28      7.92 o
   4   8   6      142.99      140.18      9.62 o
   5   8   6       11.00        9.89      7.43 o
   6   8   6       15.34       16.57      8.27 o
   7   8   6        2.08      -10.84     12.97 o
  -7   9   6        2.55        5.77      9.06 o
  -6   9   6       42.01       38.66      9.91 o
  -5   9   6       19.00       20.85      8.85 o
  -4   9   6       42.26       41.74      8.85 o
  -3   9   6       14.08       18.45      7.22 o
  -2   9   6       27.89       24.03      7.49 o
  -1   9   6       52.21       45.46      7.14 o
   0   9   6        0.55        0.09      6.33 o
   1   9   6       51.94       51.44      7.05 o
   2   9   6       27.25       39.96      7.05 o
   3   9   6       14.67       16.36      6.66 o
   4   9   6       42.38       45.63      8.89 o
   5   9   6       19.21        2.05     12.31 o
   6   9   6       42.36       30.07      9.85 o
   7   9   6        2.52        8.36     11.87 o
  -6  10   6        1.96        4.86     12.39 o
  -5  10   6       13.53        5.19     12.84 o
  -4  10   6       36.90       34.83      8.98 o
  -3  10   6       40.22       41.12      8.98 o
  -2  10   6       64.00       56.24      8.48 o
  -1  10   6        4.41        9.35     10.59 o
   0  10   6       60.15       66.20      6.33 o
   1  10   6        4.21        8.87     10.30 o
   2  10   6       65.16       67.86      8.83 o
   3  10   6       39.76       41.26      8.52 o
   4  10   6       37.17       35.91      9.31 o
   5  10   6       13.24        9.37      8.89 o
   6  10   6        1.93        9.85     11.87 o
  -6  11   6        0.67      -13.26     14.44 o
  -5  11   6       28.02       41.16      9.66 o
  -4  11   6        3.24        1.51     11.19 o
  -3  11   6       28.73       27.10      9.39 o
  -2  11   6        7.48        6.81     12.22 o
  -1  11   6       11.14       18.51      7.74 o
   0  11   6       70.19       60.23      6.63 o
   1  11   6       11.25      -10.67     12.68 o
   2  11   6        7.45        0.68     11.17 o
   3  11   6       28.39       32.10      9.27 o
   4  11   6        3.35      -12.27     12.64 o
   5  11   6       28.36       25.96     10.07 o
   6  11   6        0.64      -12.64     12.64 o
  -4  12   6        0.33      -13.86     13.86 o
  -3  12   6       11.88        3.19     14.13 o
  -2  12   6       13.44       26.70      8.65 o
  -1  12   6        0.38      -13.22     13.22 o
   0  12   6       33.86       39.24      6.46 o
   1  12   6        0.42       -6.74     12.51 o
   2  12   6       13.35      -13.28     13.28 o
   3  12   6       12.10       13.22      8.96 o
   4  12   6        0.29       -0.85     12.56 o
  -3  13   6        6.72       15.43      8.89 o
  -2  13   6        0.63      -12.76     12.76 o
  -1  13   6        7.14        7.49     12.47 o
   0  13   6       37.27       46.57      6.66 o
   1  13   6        7.28       10.90     12.35 o
   2  13   6        0.64      -13.34     13.34 o
   3  13   6        6.80       -9.78     14.13 o
   1   0   7     2009.36     1740.82     62.29 o
   2   0   7     2589.08     2640.45     62.41 o
   3   0   7        3.58        4.91      2.81 o
   4   0   7      521.66      515.83      8.42 o
   5   0   7        0.02       -1.85      5.01 o
   7   0   7       10.91       12.55      5.37 o
   8   0   7       10.26       13.40      5.96 o
   9   0   7        8.64       12.03      5.92 o
  10   0   7        2.06       -4.40      9.07 o
 -10   1   7        1.29      -14.00     14.00 o
  -9   1   7        0.12        0.00     11.50 o
  -8   1   7       10.31       10.28     11.09 o
  -7   1   7        2.20       -4.88      9.16 o
  -6   1   7       11.61       14.95      5.85 o
  -5   1   7       26.30       28.15      5.61 o
  -4   1   7      125.10      122.59      6.16 o
  -3   1   7      885.91      973.64     11.98 o
  -2   1   7      556.63      562.40      8.09 o
  -1   1   7     2164.74     2222.50     19.09 o
   0   1   7      696.77      695.02      5.13 o
   1   1   7     2153.11     2112.13     18.41 o
   2   1   7      558.91      508.50      7.69 o
   3   1   7      882.51      885.50     11.50 o
   4   1   7      124.32      123.98      5.96 o
   5   1   7       25.53       24.24      6.06 o
   6   1   7       11.79       12.10      5.92 o
   7   1   7        2.11       -5.46      9.51 o
   8   1   7       10.54        0.00     10.28 o
   9   1   7        0.13       -0.77     11.71 o
  10   1   7        1.31        1.76     12.97 o
 -10   2   7        1.85        8.81      9.31 o
  -9   2   7        5.93       12.20      9.02 o
  -7   2   7       19.97       21.61      7.07 o
  -6   2   7       40.38       22.79      6.97 o
  -5   2   7      122.83      122.59      7.38 o
  -4   2   7       66.09       69.66      5.69 o
  -3   2   7      335.32      366.87      8.31 o
  -2   2   7      481.09      523.43      8.21 o
   0   2   7     1470.57     1343.80     71.66 o
   1   2   7      832.54      892.87      9.51 o
   2   2   7      488.97      478.36      8.13 o
   3   2   7      334.35      340.58      8.29 o
   4   2   7       64.90       56.43      6.27 o
   5   2   7      123.38      129.75      7.36 o
   6   2   7       40.57       38.20      6.56 o
   7   2   7       19.85        8.38     10.09 o
   8   2   7       29.13       16.77      8.48 o
   9   2   7        6.04       -5.38     11.73 o
  10   2   7        1.90       -2.67     12.78 o
  -9   3   7        5.91        3.91     13.22 o
  -8   3   7        8.73        2.01     10.47 o
  -7   3   7       26.09       30.34      7.69 o
  -6   3   7       33.17       47.97      6.89 o
  -5   3   7      240.86      228.10      9.25 o
  -4   3   7      185.66      185.87      7.49 o
  -3   3   7       47.95       56.47      4.74 o
  -2   3   7      120.71      120.44      4.92 o
  -1   3   7        7.03       11.79      3.21 o
   0   3   7      201.86      191.96     15.16 o
   1   3   7        6.90        4.70      3.02 o
   2   3   7      120.31      115.56      5.03 o
   3   3   7       45.62       41.91      4.86 o
   4   3   7      184.34      177.10      7.78 o
   5   3   7      238.10      220.22      9.43 o
   6   3   7       33.30       29.29      6.99 o
   7   3   7       26.23       28.28      7.12 o
   8   3   7        8.88       10.82     11.31 o
   9   3   7        5.92       -3.14     13.92 o
  -9   4   7        2.14        8.85     11.79 o
  -8   4   7       27.16       36.90      8.77 o
  -7   4   7       84.45       91.26      9.25 o
  -6   4   7       24.67       20.46      7.45 o
  -5   4   7       29.45       33.67      6.02 o
  -4   4   7      250.43      270.75      9.74 o
  -3   4   7      150.28      149.88      6.68 o
  -2   4   7      751.17      778.51     11.44 o
  -1   4   7      250.78      267.11      6.64 o
   0   4   7      542.06      551.13      6.54 o
   1   4   7      248.90      249.49      6.76 o
   2   4   7      751.93      699.37     11.65 o
   4   4   7      250.15      258.03      9.80 o
   5   4   7       28.96       28.03      5.83 o
   6   4   7       24.40       24.74      7.38 o
   7   4   7       84.17       93.76      8.89 o
   8   4   7       26.93       35.78      8.85 o
   9   4   7        2.23        3.25     12.35 o
  -9   5   7        1.02       -7.53     12.20 o
  -8   5   7       11.00       -9.47     12.35 o
  -7   5   7       12.77       18.31      7.53 o
  -6   5   7       80.83       75.52      8.15 o
  -5   5   7       43.18       43.23      6.58 o
  -4   5   7      270.12      255.28      9.80 o
  -3   5   7      289.16      295.14      9.14 o
  -2   5   7      218.82      234.25      7.82 o
  -1   5   7      133.69      132.61      6.14 o
   0   5   7        2.58       -4.20      4.46 o
   1   5   7      134.44      125.90      6.29 o
   2   5   7      218.54      220.24      7.74 o
   3   5   7      285.74      251.27      9.31 o
   4   5   7      269.36      250.92      9.66 o
   5   5   7       43.01       41.91      6.14 o
   6   5   7       80.97       67.04      8.52 o
   7   5   7       12.70       -0.64      7.59 o
   8   5   7       10.96       20.91      8.79 o
   9   5   7        1.03      -12.64     12.80 o
  -9   6   7        9.80        7.92     13.22 o
  -8   6   7        9.72       -2.32     12.76 o
  -7   6   7        8.38       -1.34     11.67 o
  -6   6   7       38.86       44.26      7.94 o
  -5   6   7       12.08        1.55     10.22 o
  -4   6   7        1.90        4.53      5.67 o
  -3   6   7       90.12      103.69      7.49 o
  -2   6   7      372.94      400.88     10.30 o
  -1   6   7      681.70      718.52     12.95 o
   0   6   7      544.11      541.79      9.69 o
   1   6   7      684.47      713.35     12.97 o
   2   6   7      370.09      381.48     10.57 o
   3   6   7       90.03      106.98      7.36 o
   4   6   7        1.69        9.97      5.34 o
   5   6   7       11.94       11.60      6.68 o
   6   6   7       39.15       53.74      8.09 o
   7   6   7        8.25        3.04      7.80 o
   8   6   7        9.71        5.42     12.31 o
   9   6   7        9.78        3.52     14.42 o
  -8   7   7        9.05       10.24      9.20 o
  -7   7   7       15.71       11.21      8.77 o
  -6   7   7        7.62       11.17      7.45 o
  -5   7   7       60.55       63.85      8.29 o
  -4   7   7      100.45       81.10      8.31 o
  -3   7   7      100.59       92.97      7.55 o
  -2   7   7       54.89       56.07      6.56 o
  -1   7   7      166.06      170.56      7.98 o
   0   7   7        0.53        3.48      5.64 o
   1   7   7      164.40      168.68      8.27 o
   2   7   7       53.45       63.23      6.35 o
   3   7   7       99.03       89.17      7.67 o
   4   7   7      101.20       93.49      8.23 o
   5   7   7       61.08       61.91      8.38 o
   6   7   7        8.05       14.69      6.97 o
   7   7   7       15.68       22.07      8.65 o
   8   7   7        8.92        4.92     12.70 o
  -8   8   7        6.80       23.54      9.66 o
  -7   8   7       20.01       23.68      9.04 o
  -6   8   7        0.31       -3.45     10.88 o
  -5   8   7       28.07       33.51      8.34 o
  -4   8   7       13.24       16.55      7.67 o
  -3   8   7       35.10       35.66      7.55 o
  -2   8   7      262.09      245.15     10.51 o
   0   8   7      146.84      167.81      6.16 o
   1   8   7       21.88       20.35      6.06 o
   2   8   7      264.79      258.20     10.18 o
   4   8   7       13.01       14.58      7.49 o
   5   8   7       28.49       30.12      8.05 o
   6   8   7        0.34        2.09      9.82 o
   7   8   7       20.11       22.92      8.29 o
   8   8   7        6.86       23.56      9.62 o
  -7   9   7        3.98        8.38     12.91 o
  -6   9   7        3.90        8.29     12.08 o
  -5   9   7       34.02       41.31      8.58 o
  -4   9   7       14.19       -1.24     10.88 o
  -3   9   7       42.67       38.97      7.59 o
  -2   9   7       51.12       48.11      7.78 o
  -1   9   7        2.00        3.14      8.98 o
   0   9   7        1.65       -1.92      4.88 o
   1   9   7        2.12       -4.18      9.31 o
   2   9   7       50.95       52.74      7.65 o
   3   9   7       41.75       48.81      7.36 o
   4   9   7       14.00       -3.12     10.61 o
   5   9   7       34.35       26.99      8.98 o
   6   9   7        3.98       15.10      8.25 o
   7   9   7        3.84        9.20     12.78 o
  -6  10   7        2.44       -4.92      9.06 o
  -5  10   7        1.05        0.74     11.38 o
  -4  10   7       21.99       27.39      8.15 o
  -3  10   7        4.51        8.42     10.90 o
  -2  10   7       24.17       22.42      7.49 o
  -1  10   7       31.78       29.72      7.74 o
   0  10   7       33.93       27.45      5.29 o
   1  10   7       32.36       42.53      7.28 o
   2  10   7       23.48       12.29      7.88 o
   3  10   7        4.60      -11.21     11.21 o
   4  10   7       22.16       12.49     12.72 o
   5  10   7        0.99       -3.00     12.12 o
   6  10   7        2.53       11.50      8.27 o
  -6  11   7        3.70       -9.85     13.36 o
  -5  11   7       13.40       13.22     13.53 o
  -4  11   7       27.20       29.60      9.23 o
  -3  11   7        8.83        2.90     12.62 o
  -2  11   7       31.88       20.39      9.00 o
  -1  11   7       20.83       13.42      8.09 o
   0  11   7        8.73       15.31      5.60 o
   1  11   7       20.96       37.96      7.92 o
   2  11   7       31.67       32.16      8.31 o
   3  11   7        8.57        7.96      8.00 o
   4  11   7       27.13       29.60      9.23 o
   5  11   7       13.27       10.74     13.44 o
   6  11   7        3.82       10.30      9.16 o
  -4  12   7        3.21        0.85     13.03 o
  -3  12   7        3.44       -6.45     12.27 o
  -2  12   7       10.94        9.29     13.40 o
  -1  12   7       27.42        6.04     13.11 o
   0  12   7        4.95        1.04      9.04 o
   1  12   7       27.34       15.10      8.96 o
   2  12   7       11.07       15.10      8.23 o
   3  12   7        3.26       -2.42     12.58 o
   4  12   7        3.24        2.54     11.87 o
  -3  13   7        5.93       -5.36     15.00 o
  -2  13   7        6.19       -3.45     13.73 o
  -1  13   7        2.02        5.07     11.69 o
   0  13   7        0.74        7.97     15.28 o
   1  13   7        1.99       11.81      9.29 o
   2  13   7        6.20        7.76     13.28 o
   3  13   7        5.90       17.44      9.18 o
   3   0   8      398.71      390.79     14.42 o
   4   0   8       21.01       17.23      2.90 o
   5   0   8      129.45      123.82      5.14 o
   6   0   8        6.40        3.62      4.33 o
   7   0   8        0.15        5.21      4.97 o
   8   0   8        2.37       -7.73     13.63 o
   9   0   8        9.10       10.74      7.35 o
  10   0   8        1.45        3.87      7.48 o
 -10   1   8        0.91        9.72     12.60 o
  -9   1   8        1.09       14.13      7.61 o
  -8   1   8        9.63        6.54     11.15 o
  -7   1   8       17.95       25.17      6.43 o
  -6   1   8       74.71       78.54      7.43 o
  -5   1   8      299.01      333.43     10.30 o
  -4   1   8       43.50       53.61      5.07 o
  -3   1   8      436.59      468.58      8.79 o
  -2   1   8      684.72      747.48      9.56 o
   0   1   8     3888.59     3511.63     54.11 o
   1   1   8      912.08      973.49      9.45 o
   2   1   8      696.29      682.95      9.18 o
   3   1   8      441.54      430.17      8.63 o
   4   1   8       42.18       36.69      5.09 o
   5   1   8      297.30      282.71     10.45 o
   6   1   8       75.31       68.86      7.20 o
   8   1   8        9.57       17.64      7.47 o
   9   1   8        1.05       12.22      7.67 o
  10   1   8        0.92       -7.07     13.63 o
 -10   2   8        0.54       -9.82     12.62 o
  -9   2   8        3.89       -6.18     12.95 o
  -8   2   8        3.35        8.63     10.80 o
  -7   2   8       35.18       45.42      7.40 o
  -6   2   8       26.34       22.09      6.31 o
  -5   2   8      182.46      180.12      8.50 o
  -4   2   8      831.42      852.68     13.44 o
  -3   2   8      711.72      767.94     11.23 o
  -2   2   8        5.14        4.26      4.59 o
   0   2   8      875.18      830.51     26.09 o
   1   2   8      188.33      205.76      5.21 o
   2   2   8        5.74        3.83      4.70 o
   3   2   8      712.24      702.64     11.00 o
   4   2   8      836.43      832.66     13.59 o
   5   2   8      181.83      173.33      8.27 o
   6   2   8       25.66       37.56      6.21 o
   7   2   8       35.30       32.47      7.43 o
   8   2   8        3.33       -1.32     10.38 o
   9   2   8        3.90        8.52     12.12 o
  10   2   8        0.53        5.36     12.78 o
  -9   3   8       15.33       15.82     10.01 o
  -8   3   8       14.64       12.27     12.49 o
  -7   3   8       19.59       27.70      7.51 o
  -6   3   8       38.63       39.82      6.87 o
  -5   3   8      194.63      193.09      9.47 o
  -4   3   8       73.47       70.86      6.35 o
  -3   3   8      296.83      322.65      8.44 o
  -2   3   8      209.57      217.08      6.27 o
  -1   3   8     1378.48     1571.26     16.65 o
   0   3   8      266.14      308.35     22.11 o
   1   3   8     1383.12     1323.61     13.38 o
   2   3   8      211.84      213.11      6.27 o
   3   3   8      297.78      282.25      8.27 o
   4   3   8       72.86       67.10      6.78 o
   5   3   8      194.58      198.01      9.58 o
   6   3   8       38.04       47.51      6.72 o
   7   3   8       19.55       25.67      6.91 o
   8   3   8       14.56       12.97      7.86 o
   9   3   8       15.35       14.25      8.89 o
  -9   4   8        3.55        3.27     13.65 o
  -8   4   8       11.38        2.83      8.31 o
  -7   4   8        3.09      -11.42     11.42 o
  -6   4   8       88.85      102.74      8.07 o
  -5   4   8      129.32      135.34      8.03 o
  -4   4   8      385.02      400.71     10.94 o
  -3   4   8      623.32      663.42     11.96 o
  -2   4   8      100.48      101.23      5.61 o
  -1   4   8       21.23       20.68      3.85 o
   0   4   8      160.43      167.42      7.12 o
   1   4   8       20.65       22.46      3.83 o
   2   4   8      102.50       93.62      5.52 o
   3   4   8      628.74      602.51     11.89 o
   4   4   8      383.72      380.57     10.98 o
   5   4   8      129.25      119.20      7.90 o
   6   4   8       89.34       96.80      8.23 o
   7   4   8        3.08        6.10     11.13 o
   8   4   8       11.47        1.41     12.66 o
   9   4   8        3.54      -13.28     13.28 o
  -9   5   8        1.69      -13.28     13.28 o
  -8   5   8       16.53       19.61      9.18 o
  -7   5   8       11.47      -10.92     12.10 o
  -6   5   8       16.43        8.34     10.76 o
  -5   5   8       40.80       33.59      6.78 o
  -4   5   8        7.33        6.64      8.50 o
  -3   5   8      563.88      571.44     12.33 o
  -2   5   8      178.09      190.77      7.53 o
  -1   5   8      544.37      549.10     10.57 o
   0   5   8     1733.68     1809.04     12.96 o
   1   5   8      541.87      529.37     10.69 o
   2   5   8      180.02      181.21      7.80 o
   3   5   8      563.65      538.28     12.31 o
   4   5   8        6.92       12.47      6.06 o
   5   5   8       41.81       38.18      6.60 o
   6   5   8       16.10       19.46      7.51 o
   7   5   8       11.36       18.64      7.74 o
   8   5   8       16.75       11.85     11.98 o
   9   5   8        1.67      -13.24     13.24 o
  -9   6   8        5.69       11.98      9.97 o
  -8   6   8        1.01        8.56     11.73 o
  -7   6   8       20.58       21.49      8.46 o
  -6   6   8       16.15       11.33      7.57 o
  -5   6   8      125.67      129.83      9.31 o
  -4   6   8       49.09       46.21      6.58 o
  -3   6   8      170.20      158.89      8.36 o
  -2   6   8        3.29        5.01      5.30 o
  -1   6   8       42.71       46.06      6.35 o
   0   6   8      617.54      639.25     12.45 o
   1   6   8       43.29       44.88      6.41 o
   2   6   8        2.93        5.94      5.21 o
   3   6   8      170.36      162.70      8.40 o
   4   6   8       49.71       37.50      6.64 o
   5   6   8      126.26      111.09      9.25 o
   6   6   8       16.17       16.22      7.24 o
   7   6   8       20.90       25.40      8.34 o
   8   6   8        0.96      -12.82     12.82 o
   9   6   8        5.74       -9.80     12.95 o
  -8   7   8        6.00        7.43      9.70 o
  -7   7   8       11.32       15.31      8.56 o
  -6   7   8        8.49        3.87     11.05 o
  -5   7   8       33.58       29.43      7.67 o
  -4   7   8        3.65       -5.11      9.31 o
  -3   7   8        2.49       -8.75      8.75 o
  -2   7   8      148.11      155.32      8.42 o
  -1   7   8      111.78      119.00      7.34 o
   0   7   8      410.47      394.49      7.87 o
   1   7   8      112.73      105.14      7.30 o
   2   7   8      146.31      144.06      8.29 o
   3   7   8        2.84        3.25      8.44 o
   4   7   8        3.91        4.61      9.02 o
   5   7   8       33.47       29.33      8.09 o
   6   7   8        8.37       17.19      7.40 o
   7   7   8       11.42        9.91      8.11 o
   8   7   8        5.99       24.49      8.56 o
  -8   8   8        4.85        5.27     13.78 o
  -7   8   8        1.66        2.36     12.20 o
  -6   8   8       45.61       46.83      9.47 o
  -5   8   8       11.32        9.41      7.57 o
  -3   8   8       53.68       51.96      7.16 o
  -2   8   8       84.95       81.25      8.11 o
  -1   8   8       77.33       73.76      6.87 o
   0   8   8        0.22        4.08      4.55 o
   1   8   8       77.21       72.13      6.99 o
   2   8   8       83.34       85.18      7.88 o
   3   8   8       53.94       56.74      7.16 o
   4   8   8      123.40      106.71      9.62 o
   5   8   8       11.57        6.31     10.45 o
   6   8   8       45.96       52.41      9.39 o
   7   8   8        1.60       11.81      8.36 o
   8   8   8        4.91      -15.45     15.45 o
  -7   9   8        6.71       11.81     12.62 o
  -6   9   8       16.43       13.69      9.31 o
  -5   9   8        1.70        9.64     12.10 o
  -4   9   8        7.65        6.93     10.90 o
  -3   9   8       22.48       27.43      7.53 o
  -2   9   8        9.95       -9.91      9.91 o
  -1   9   8       74.18       73.10      8.00 o
   0   9   8       27.74       40.35      6.68 o
   1   9   8       72.45       67.41      7.78 o
   2   9   8        9.62        7.47      6.89 o
   3   9   8       21.84       19.38      7.36 o
   4   9   8        7.53       12.37      7.59 o
   5   9   8        1.66       -6.93     11.31 o
   6   9   8       16.39       27.53      9.08 o
   7   9   8        6.68        5.09     13.30 o
  -6  10   8        3.76       10.76     13.16 o
  -5  10   8        7.10       24.61      7.96 o
  -4  10   8        4.75        4.90     11.89 o
  -3  10   8       83.57       71.26      9.74 o
  -2  10   8       24.70       15.82      8.07 o
  -1  10   8       11.32       18.33      7.03 o
   0  10   8        0.50       -3.76      6.87 o
   1  10   8       11.59       17.83      7.14 o
   2  10   8       25.29       37.17      7.84 o
   3  10   8       83.15       86.50      9.20 o
   4  10   8        4.96        0.70     10.92 o
   5  10   8        6.97        7.63     11.31 o
   6  10   8        3.63      -13.53     13.53 o
  -5  11   8        1.80        1.65     13.42 o
  -4  11   8        0.62       -2.32     11.77 o
  -3  11   8        5.65       12.76      8.38 o
  -2  11   8       11.98        9.41      8.36 o
  -1  11   8        3.69        3.39     10.98 o
   0  11   8       27.76       32.83      8.33 o
   1  11   8        3.72       -2.05     10.36 o
   2  11   8       11.92       10.88      8.34 o
   3  11   8        5.76        9.54     10.96 o
   4  11   8        0.58        3.12     11.25 o
   5  11   8        1.81       -5.85     13.73 o
  -4  12   8        1.71        6.85     13.16 o
  -3  12   8       13.81       -8.94     13.36 o
  -2  12   8       15.03        6.25      9.64 o
  -1  12   8        5.38        0.00     12.08 o
   0  12   8       14.00       16.55      6.01 o
   1  12   8        5.28       -8.42     13.01 o
   2  12   8       14.95       -2.36     13.24 o
   3  12   8       14.02       12.24     13.20 o
   4  12   8        1.67        9.47     12.27 o
  -2  13   8        7.61       -1.74     14.38 o
  -1  13   8       10.35        2.54     12.91 o
   1  13   8       10.57       14.52     15.22 o
   2  13   8        7.73        4.36     14.00 o
   1   0   9      239.16      233.16      9.56 o
   2   0   9      218.62      226.64     12.12 o
   3   0   9        2.01        0.25      3.80 o
   4   0   9       68.82       64.88      5.33 o
   5   0   9       17.72       13.83      6.83 o
   6   0   9        5.87       10.16      4.51 o
   7   0   9       20.92       24.60      4.72 o
   8   0   9       13.39       22.64      7.50 o
   9   0   9        6.45       -8.86      8.86 o
  10   0   9        0.04        0.59      8.62 o
 -10   1   9        1.39       10.24      8.29 o
  -9   1   9        0.70      -12.06     12.06 o
  -8   1   9        9.13       12.53      7.63 o
  -7   1   9        4.58        0.56      9.82 o
  -6   1   9       56.34       46.87      7.07 o
  -5   1   9      495.27      485.68     12.14 o
  -4   1   9      292.33      317.07      8.87 o
  -3   1   9      320.76      342.47      7.86 o
  -2   1   9     2650.68     2898.17     26.39 o
   1   1   9      611.10      624.72      8.09 o
   2   1   9     2667.33     2672.13     25.48 o
   3   1   9      316.02      305.75      7.51 o
   4   1   9      289.61      314.42      8.77 o
   5   1   9      499.85      474.43     11.81 o
   6   1   9       54.96       49.31      6.27 o
   7   1   9        4.70        1.70      8.79 o
   8   1   9        9.34        9.97     10.61 o
   9   1   9        0.67      -10.07     11.83 o
  10   1   9        1.38        3.58     12.93 o
  -9   2   9        6.95       -3.06     12.31 o
  -8   2   9       11.35        9.18      7.65 o
  -7   2   9       19.22       19.28      7.38 o
  -6   2   9       30.45       44.84      6.62 o
  -4   2   9      168.90      170.83      7.32 o
  -3   2   9       92.70       80.75      5.25 o
  -1   2   9      895.86      947.56     10.49 o
   0   2   9      176.47      218.19     14.60 o
   1   2   9      890.01      841.36      9.97 o
   3   2   9       93.10       95.06      5.36 o
   4   2   9      166.37      166.92      7.38 o
   5   2   9       25.87       31.87      5.89 o
   6   2   9       30.11       37.64      6.41 o
   7   2   9       19.30       26.74      7.40 o
   8   2   9       11.38        6.08     10.78 o
   9   2   9        6.86       20.04      8.52 o
  -9   3   9        5.39        2.34     12.16 o
  -8   3   9        1.13        2.69     10.14 o
  -7   3   9       63.99       85.14      8.85 o
  -6   3   9        7.04       -7.86      8.87 o
  -5   3   9      421.46      426.96     11.79 o
  -4   3   9      453.56      431.51     10.65 o
  -3   3   9      639.22      610.24     10.98 o
  -2   3   9      404.96      465.37      8.63 o
  -1   3   9       83.02       97.34      4.63 o
   0   3   9      611.72      711.45     46.43 o
   1   3   9       84.61       93.80      4.74 o
   2   3   9      401.93      404.99      8.56 o
   3   3   9      641.97      582.30     11.29 o
   4   3   9      452.44      402.37     10.69 o
   5   3   9      418.21      398.21     11.96 o
   6   3   9        7.07        9.35      6.10 o
   7   3   9       64.31       77.23      8.65 o
   8   3   9        1.15        4.86      7.51 o
   9   3   9        5.44        6.43      8.89 o
  -9   4   9        2.30       10.47      8.50 o
  -8   4   9       24.11       23.04      9.10 o
  -7   4   9       39.51       29.83      8.11 o
  -6   4   9        0.60        2.07      8.83 o
  -5   4   9        5.02        8.63      5.67 o
  -4   4   9      185.52      180.68      8.40 o
  -3   4   9      106.79      116.39      6.16 o
  -2   4   9      133.54      126.15      5.85 o
  -1   4   9      722.75      760.24     10.78 o
   0   4   9     1647.90     1720.09     63.09 o
   1   4   9      728.27      696.37     11.25 o
   2   4   9      131.84      130.68      6.12 o
   3   4   9      106.06       95.64      6.52 o
   4   4   9      188.06      183.03      8.81 o
   5   4   9        4.90        2.28      8.48 o
   6   4   9        0.65       -4.80     10.63 o
   7   4   9       39.01       30.70      8.67 o
   8   4   9       23.97       15.10      9.27 o
   9   4   9        2.39       -5.79     12.80 o
  -9   5   9        1.48        0.00     11.21 o
  -8   5   9       17.29       -9.49     13.84 o
  -7   5   9       12.30        5.09      7.80 o
  -6   5   9       64.56       59.18      8.31 o
  -5   5   9       75.54       82.72      7.47 o
  -4   5   9      381.74      377.21     11.23 o
  -3   5   9      345.55      354.36     10.09 o
  -2   5   9      666.11      677.01     12.14 o
  -1   5   9      143.95      131.41      6.43 o
   0   5   9        0.02        6.38      3.56 o
   1   5   9      144.73      160.63      6.74 o
   2   5   9      665.48      617.07     12.64 o
   3   5   9      347.25      321.20     10.34 o
   4   5   9      378.98      379.90     11.58 o
   5   5   9       75.10       94.71      7.63 o
   6   5   9       63.66       65.42      8.23 o
   7   5   9       12.11        0.66     11.44 o
   8   5   9       17.41        0.74     13.92 o
   9   5   9        1.47        0.87     11.77 o
  -9   6   9        5.79       -2.63     13.61 o
  -8   6   9        2.80      -13.01     13.01 o
  -7   6   9       12.64       22.59      7.84 o
  -6   6   9       21.99       25.38      7.43 o
  -5   6   9        7.35        5.17      9.97 o
  -4   6   9       19.44       14.85      6.16 o
  -3   6   9       28.13       34.46      6.25 o
  -2   6   9      272.98      293.05      9.14 o
  -1   6   9     1041.49     1097.45     15.64 o
   0   6   9       58.26       60.98      4.43 o
   1   6   9     1040.39     1068.79     16.24 o
   2   6   9      273.53      253.63      9.23 o
   3   6   9       29.38       24.35      6.45 o
   4   6   9       18.95       25.63      6.08 o
   6   6   9       21.80       20.97      7.67 o
   7   6   9       12.83       26.70      8.27 o
   8   6   9        2.76      -12.76     12.76 o
  -8   7   9        3.87       17.50      7.74 o
  -7   7   9       14.51       10.07     12.51 o
  -6   7   9       11.95        8.91     10.74 o
  -5   7   9       58.48       59.43      8.05 o
  -4   7   9       74.91       79.49      7.63 o
  -3   7   9      159.93      158.96      8.81 o
  -2   7   9       39.85       44.28      6.14 o
  -1   7   9       81.99       84.29      6.97 o
   0   7   9        5.25        6.64      4.83 o
   1   7   9       82.93       83.21      6.89 o
   2   7   9       40.31       48.19      6.33 o
   3   7   9      160.69      152.23      8.75 o
   4   7   9       74.75       75.81      8.00 o
   5   7   9       58.99       67.26      8.40 o
   6   7   9       11.64        2.63     11.31 o
   7   7   9       14.32        7.40     12.12 o
   8   7   9        3.75        9.20     11.75 o
  -8   8   9        6.13        6.49      9.68 o
  -7   8   9       16.34       16.98      9.23 o
  -6   8   9        1.12       -1.39     11.17 o
  -5   8   9        1.05      -10.63     10.63 o
  -4   8   9       31.36       10.67     11.11 o
  -3   8   9        5.79        3.60      9.29 o
  -2   8   9       91.49       81.16      8.09 o
  -1   8   9        2.43       -6.00      8.21 o
   0   8   9      146.10      152.22      6.08 o
   1   8   9        2.24       -0.95      7.51 o
   2   8   9       92.30       93.70      8.58 o
   3   8   9        5.94       12.99      6.16 o
   4   8   9       31.36       37.00      7.74 o
   5   8   9        1.08       -3.19      7.34 o
   6   8   9        1.13      -11.79     11.79 o
   7   8   9       16.39        9.54     12.62 o
   8   8   9        6.16        6.68      9.66 o
  -7   9   9        5.63       -6.64     13.75 o
  -6   9   9        2.37       -3.74     12.20 o
  -5   9   9       44.88       48.34      8.60 o
  -4   9   9        1.03        8.73      9.80 o
  -3   9   9        9.33       14.73      7.20 o
  -1   9   9        7.54       18.91      6.31 o
   0   9   9        0.01        1.68      4.90 o
   1   9   9        7.63        2.17      8.94 o
   2   9   9       19.19       12.91      7.09 o
   3   9   9        9.61       -2.38      9.47 o
   4   9   9        1.07        8.98      9.60 o
   5   9   9       45.02       44.49      9.29 o
   6   9   9        2.39        8.87      8.13 o
   7   9   9        5.62        0.43      9.02 o
  -6  10   9        1.07        3.27     12.43 o
  -5  10   9        8.73       10.84      8.73 o
  -4  10   9       12.07       20.02      8.65 o
  -3  10   9       20.01       19.07      8.21 o
  -2  10   9       36.37       39.61      7.94 o
  -1  10   9       46.59       40.73      7.94 o
   0  10   9       21.41       27.29      5.09 o
   1  10   9       46.75       40.69      7.86 o
   2  10   9       36.04       32.54      8.05 o
   3  10   9       19.97       19.61      8.34 o
   5  10   9        8.77       13.07      8.67 o
   6  10   9        1.09        5.05     12.00 o
  -5  11   9        2.64       -4.92     12.70 o
  -4  11   9       14.16       12.99      8.71 o
  -3  11   9        3.26        7.57      7.86 o
  -2  11   9        8.39       10.34     11.38 o
  -1  11   9       13.44       -6.70     11.98 o
   0  11   9        2.43       -3.00      7.79 o
   1  11   9       13.59       22.75      7.45 o
   2  11   9        8.38        6.37     11.05 o
   3  11   9        3.26        1.49     12.89 o
   4  11   9       14.18        6.29      9.47 o
   5  11   9        2.58        7.59     12.66 o
  -4  12   9        8.36        4.22     13.20 o
  -3  12   9        6.56        4.80     12.24 o
  -2  12   9       15.49      -13.63     13.63 o
  -1  12   9       48.94       34.91      9.80 o
   0  12   9        2.52       -2.24      8.94 o
   1  12   9       48.68       42.09      9.85 o
   2  12   9       15.64       17.02      8.40 o
   3  12   9        6.55       -2.46     14.04 o
   4  12   9        8.38        4.78      9.33 o
  -2  13   9        6.39       12.82     13.01 o
  -1  13   9        0.50       10.05      8.71 o
   0  13   9        0.01        5.61     16.41 o
   1  13   9        0.56       -6.04     13.82 o
   2  13   9        6.34       12.33      9.62 o
   1   0  10      808.39      830.97     17.25 o
   2   0  10        4.35        0.33      2.53 o
   3   0  10      733.39      686.50     22.27 o
   4   0  10       32.90       37.27      3.48 o
   5   0  10        0.96       -5.34      5.34 o
   6   0  10       10.20       10.32     10.86 o
   7   0  10       10.44        4.28      8.58 o
   8   0  10        4.00        5.52      7.29 o
   9   0  10        4.45        4.73     10.98 o
  10   0  10        0.11        3.95      9.25 o
  -9   1  10        1.02       -6.85     12.29 o
  -8   1  10        1.15       -5.23      7.65 o
  -7   1  10        3.37        7.22      6.18 o
  -6   1  10        7.60       11.02      5.79 o
  -5   1  10      197.57      194.29      8.58 o
  -4   1  10      119.88      127.12      6.68 o
  -3   1  10      305.05      313.80      7.72 o
  -2   1  10     2365.42     2520.41     25.13 o
  -1   1  10      638.31      607.90      8.38 o
   0   1  10      773.85      721.07      6.13 o
   1   1  10      638.95      579.94      8.21 o
   2   1  10     2370.45     2346.79     21.55 o
   3   1  10      304.80      294.25      7.72 o
   4   1  10      120.69      129.03      6.97 o
   5   1  10      198.67      196.75      8.79 o
   6   1  10        7.59       -8.21      9.02 o
   7   1  10        3.31       -0.58      9.18 o
   8   1  10        1.21        3.35     10.90 o
   9   1  10        1.04       -7.05     11.89 o
  -9   2  10        1.39       -4.63     11.93 o
  -8   2  10       14.85       10.61     12.14 o
  -7   2  10       14.75        6.81      7.51 o
  -6   2  10       40.07       45.88      6.72 o
  -5   2  10       39.94       35.70      6.04 o
  -4   2  10       26.76       24.86      5.63 o
  -3   2  10      349.97      363.65      8.54 o
  -2   2  10      424.08      477.45      8.58 o
  -1   2  10     1132.39     1242.80     12.24 o
   1   2  10     1127.76     1133.96     11.89 o
   2   2  10      417.89      429.17      8.29 o
   3   2  10      351.88      345.09      8.52 o
   4   2  10       28.98       35.27      5.63 o
   5   2  10       40.41       44.22      5.89 o
   6   2  10       40.48       42.28      6.89 o
   7   2  10       14.86       26.85      6.83 o
   8   2  10       14.86       11.60     11.81 o
   9   2  10        1.40        2.38     11.89 o
  -9   3  10        7.61      -11.05     12.76 o
  -8   3  10       13.26       10.22     11.98 o
  -7   3  10       55.42       58.80      8.91 o
  -6   3  10       61.94       65.15      7.34 o
  -5   3  10        6.68        6.35      8.58 o
  -4   3  10      306.15      305.23      9.41 o
  -3   3  10      746.85      730.85     12.14 o
  -2   3  10       78.01       79.80      4.82 o
  -1   3  10     1019.52     1074.39     11.91 o
   0   3  10      514.09      552.65     33.18 o
   1   3  10     1029.59     1003.28     12.14 o
   2   3  10       78.20       75.72      4.70 o
   3   3  10      746.02      692.07     12.04 o
   4   3  10      307.32      282.46      9.43 o
   5   3  10        6.60       16.57      6.16 o
   6   3  10       62.32       67.55      8.09 o
   7   3  10       55.32       70.76      8.89 o
   8   3  10       13.10       23.15      7.59 o
   9   3  10        7.65      -13.44     13.44 o
  -9   4  10        1.02        4.47      8.25 o
  -7   4  10       14.23       -4.88     11.46 o
  -6   4  10      207.64      215.36     10.45 o
  -5   4  10       19.75       22.09      5.79 o
  -4   4  10      114.33      119.45      7.30 o
  -3   4  10       23.01       22.67      5.17 o
  -2   4  10      166.51      179.95      6.58 o
  -1   4  10      140.64      144.54      5.98 o
   1   4  10      141.47      133.25      6.10 o
   2   4  10      168.35      168.91      6.89 o
   3   4  10       21.83       26.39      5.01 o
   4   4  10      113.58      112.96      7.51 o
   5   4  10       19.89       21.64      6.18 o
   6   4  10      207.43      209.28     10.71 o
   7   4  10       14.09       17.46      8.13 o
   9   4  10        1.00      -13.18     13.18 o
  -9   5  10        2.40       10.96     12.08 o
  -8   5  10       17.61       12.53     12.76 o
  -7   5  10        6.90       10.28      7.45 o
  -6   5  10       28.99       30.16      7.98 o
  -5   5  10       13.49        3.39      8.50 o
  -4   5  10      114.49      111.61      8.07 o
  -3   5  10       41.61       40.54      6.10 o
  -2   5  10      356.11      356.86      9.41 o
  -1   5  10      221.56      229.28      7.63 o
   0   5  10      903.34      853.65     12.56 o
   1   5  10      219.32      191.22      7.78 o
   2   5  10      357.33      334.07      9.85 o
   3   5  10       41.48       36.65      6.02 o
   4   5  10      113.40       93.72      8.19 o
   5   5  10       13.76       14.13      6.18 o
   6   5  10       29.01       35.08      7.61 o
   7   5  10        6.87        7.55      7.28 o
   8   5  10       17.62        6.04     12.43 o
   9   5  10        2.37        3.87      9.29 o
  -8   6  10        1.24        5.44     11.44 o
  -7   6  10       50.27       46.70      9.41 o
  -6   6  10       14.20       15.55      7.43 o
  -5   6  10       85.47       79.99      8.42 o
  -4   6  10        0.51       -4.65      7.59 o
  -3   6  10      384.18      383.40     11.15 o
  -2   6  10       64.79       68.05      6.45 o
  -1   6  10      151.23      146.13      7.55 o
   0   6  10      105.98       91.96      8.75 o
   1   6  10      151.14      142.86      8.13 o
   2   6  10       65.00       59.82      6.31 o
   3   6  10      382.42      348.69     11.52 o
   4   6  10        0.45        5.71      7.47 o
   5   6  10       85.41       90.84      8.31 o
   6   6  10       14.30      -10.38     11.31 o
   7   6  10       50.43       42.84      9.74 o
   8   6  10        1.22      -12.91     12.91 o
  -8   7  10        1.84       10.67     12.91 o
  -7   7  10       16.12       23.64      8.85 o
  -6   7  10        3.01        3.87      9.47 o
  -5   7  10        4.53        2.30      9.18 o
  -4   7  10        1.17       -5.67      9.45 o
  -3   7  10      172.46      162.56      8.79 o
  -2   7  10       51.64       55.12      6.52 o
  -1   7  10      195.57      188.49      8.73 o
   0   7  10      197.21      201.81     15.60 o
   1   7  10      197.62      190.42      9.00 o
   2   7  10       50.92       49.68      6.70 o
   3   7  10      172.30      162.47      9.45 o
   4   7  10        1.28        1.05      8.48 o
   6   7  10        3.08       -1.32      9.91 o
   7   7  10       16.18        8.17     13.11 o
   8   7  10        1.91        5.87      8.44 o
  -8   8  10        2.38        2.63     13.42 o
  -7   8  10        2.44        2.34     12.60 o
  -6   8  10       38.32       40.50      9.14 o
  -5   8  10        0.66        1.26      7.16 o
  -3   8  10       15.22       13.09      6.39 o
  -2   8  10       43.08       37.48      7.16 o
  -1   8  10        4.18        3.76      7.82 o
   0   8  10       11.14       17.72      9.78 o
   1   8  10        4.05        4.80      5.36 o
   2   8  10       42.60       46.79      7.05 o
   3   8  10       15.36       23.00      6.49 o
   4   8  10       31.36       22.11      7.90 o
   5   8  10        0.69       -1.92      9.49 o
   6   8  10       38.63       31.03      9.62 o
   7   8  10        2.39      -12.68     12.68 o
   8   8  10        2.36        3.56     13.57 o
  -7   9  10        0.95        6.70     12.89 o
  -6   9  10        4.42       12.89     13.09 o
  -5   9  10        2.80        0.35      8.48 o
  -4   9  10        2.20      -11.60     11.60 o
  -3   9  10       20.21        7.03     11.02 o
  -2   9  10        1.78        6.64      9.18 o
  -1   9  10       33.36       32.00      6.97 o
   0   9  10        1.46        2.99      5.79 o
   1   9  10       32.72       38.12      6.56 o
   2   9  10        1.73       -9.80      9.80 o
   3   9  10       19.84       23.04      7.36 o
   4   9  10        2.25       -2.59     10.28 o
   5   9  10        2.77        3.52     12.64 o
   6   9  10        4.42       11.23      7.69 o
   7   9  10        0.94      -13.16     13.16 o
  -6  10  10        5.41       23.89      8.60 o
  -5  10  10        9.48       11.71      7.96 o
  -4  10  10       43.27       35.97      8.94 o
  -3  10  10       13.90       17.66      7.88 o
  -2  10  10        9.54        9.02      7.53 o
  -1  10  10       21.46        6.62     11.13 o
   0  10  10        2.05       -0.05      7.04 o
   1  10  10       21.88       16.30      7.53 o
   2  10  10        9.56       -0.95      7.72 o
   3  10  10       13.47       21.37      7.76 o
   4  10  10       43.27       35.31      9.27 o
   5  10  10        9.56       11.56      8.77 o
   6  10  10        5.28       15.14      8.85 o
  -5  11  10        1.57       -7.45     13.67 o
  -4  11  10        5.79       11.58     11.73 o
  -3  11  10        2.62        0.00      7.98 o
  -2  11  10       13.31        2.79     12.84 o
  -1  11  10        0.35       -6.10     11.31 o
   0  11  10       66.07       62.79      6.45 o
   1  11  10        0.34       -6.93     11.29 o
   2  11  10       13.19        0.00     12.20 o
   3  11  10        2.65       13.01      8.09 o
   4  11  10        5.72       -2.36     12.45 o
   5  11  10        1.62        9.31     12.91 o
  -4  12  10        0.22        1.70     13.07 o
  -3  12  10       27.98       11.31     14.46 o
  -2  12  10        6.74       -7.78     13.09 o
  -1  12  10        2.79        0.77     13.03 o
   0  12  10        0.25       -6.75      6.75 o
   1  12  10        2.71       16.65      9.00 o
   2  12  10        6.69      -12.49     12.49 o
   3  12  10       28.00       30.53      9.72 o
   4  12  10        0.20        8.69     13.40 o
  -2  13  10        1.16        3.45     13.82 o
  -1  13  10       10.80      -11.83     13.98 o
   0  13  10        7.19       -0.83      9.48 o
   1  13  10       11.09       -9.49     12.53 o
   2  13  10        1.24        7.94     13.22 o
   2   0  11      666.70      653.97      9.76 o
   3   0  11       14.20        8.00      4.12 o
   4   0  11       72.22       73.95      5.85 o
   5   0  11        9.36        8.52      4.84 o
   6   0  11        4.56        0.48      7.88 o
   7   0  11        7.33       12.04      6.35 o
   8   0  11        2.59       -2.69     11.09 o
   9   0  11        2.35       18.76      7.65 o
   1   1  11      493.34      447.42      7.63 o
   2   1  11      441.31      446.09      8.36 o
   3   1  11       33.56       34.46      4.51 o
   4   1  11      600.54      576.77     11.91 o
   5   1  11      123.91      126.21      7.59 o
   6   1  11       63.32       51.77      7.38 o
   7   1  11        6.59        8.65      9.33 o
   8   1  11       13.64       27.39      8.00 o
   9   1  11        1.29       -8.65     11.56 o
   0   2  11      172.31      174.76      5.13 o
   1   2  11     1441.97     1403.89     13.63 o
   3   2  11       10.88        5.77      4.12 o
   4   2  11      204.16      200.30      8.15 o
   5   2  11        4.94        6.74      7.78 o
   6   2  11        6.16        8.00      5.63 o
   7   2  11        2.21       -1.76      9.93 o
   8   2  11       13.52       25.42      7.94 o
   9   2  11        6.93        0.79     12.06 o
   0   3  11       31.60       32.37      3.79 o
   1   3  11      231.02      237.97      6.70 o
   2   3  11      215.96      196.85      6.68 o
   3   3  11      754.84      723.86     12.74 o
   4   3  11       36.34       35.49      5.94 o
   5   3  11      342.71      327.47     11.44 o
   6   3  11        0.30        0.52      8.65 o
   7   3  11       78.18       90.39      9.00 o
   8   3  11        0.74       11.27     11.42 o
   9   3  11        4.03        4.07     11.42 o
   0   4  11     1400.81     1391.81     16.09 o
   1   4  11      344.77      309.23      8.36 o
   2   4  11      143.15      136.45      6.78 o
   3   4  11      157.16      138.79      7.65 o
   4   4  11       72.57       67.02      6.33 o
   5   4  11       17.52       19.03      5.87 o
   6   4  11        0.92        9.29      7.96 o
   7   4  11       25.16        8.85     12.62 o
   8   4  11       16.11       35.04      8.34 o
   9   4  11        2.93        8.81      8.87 o
   0   5  11       14.97       12.43      5.01 o
   1   5  11       41.96       41.39      5.32 o
   2   5  11      570.19      509.94     12.20 o
   3   5  11        6.94       -3.91      7.96 o
   4   5  11      228.40      213.50      9.82 o
   5   5  11       29.52       33.57      6.16 o
   6   5  11       49.43       47.80      8.48 o
   7   5  11        7.23        6.66      9.74 o
   8   5  11       16.95        2.30     13.92 o
   9   5  11        0.85        4.34     11.83 o
   0   6  11       68.47       72.87      6.16 o
   1   6  11      740.47      735.61     14.42 o
   2   6  11       64.87       65.36      6.23 o
   3   6  11        5.09        9.35      5.65 o
   4   6  11        0.13       -7.90      7.90 o
   5   6  11        6.89       10.94      6.56 o
   7   6  11        7.54        9.87     12.24 o
   8   6  11        0.77      -11.11     11.11 o
   0   7  11        5.38       -4.22      7.96 o
   1   7  11      112.27      110.66      7.76 o
   2   7  11       81.08       73.12      7.30 o
   3   7  11       86.08       73.97      8.15 o
   4   7  11       90.49       92.25      7.96 o
   5   7  11       42.77       36.90      7.94 o
   6   7  11       24.67       24.37      8.34 o
   7   7  11       11.17       10.53     12.53 o
   8   7  11        1.44        1.70     12.68 o
   0   8  11      255.63      235.69     10.65 o
   1   8  11        4.77        9.04      5.56 o
   2   8  11      110.44      110.87      8.36 o
   3   8  11       11.86       14.42      6.52 o
   4   8  11       72.80       61.45      8.85 o
   5   8  11        3.42       -0.64     10.55 o
   6   8  11        4.26        2.90     12.20 o
   7   8  11        2.50       -9.66     12.64 o
   0   9  11       13.56       20.23      6.12 o
   1   9  11        6.73        5.54      9.06 o
   2   9  11       47.88       42.75      8.07 o
   3   9  11       22.91       14.87      7.88 o
   4   9  11       27.36       33.32      7.72 o
   5   9  11       38.36       43.06      9.47 o
   6   9  11        2.42        8.60     12.39 o
   0  10  11        0.41        5.56      6.45 o
   1  10  11       35.54       26.54      8.27 o
   2  10  11       41.88       24.80      8.15 o
   3  10  11       18.59       33.84      8.27 o
   4  10  11       16.51       11.56     12.47 o
   5  10  11        2.71        0.79     10.84 o
   6  10  11        0.19        3.39     11.33 o
   0  11  11        0.21       -1.39     11.50 o
   1  11  11        0.25        4.90      7.88 o
   2  11  11       10.22        7.92     11.69 o
   3  11  11        1.19        0.00     11.36 o
   4  11  11        8.57      -12.41     12.41 o
   5  11  11        2.38       -3.41     13.61 o
   0  12  11        3.92       -8.54     12.35 o
   1  12  11       47.02       43.85     10.22 o
   2  12  11        1.21        7.22     12.35 o
   4  12  11        3.47        3.52     13.55 o
   0  13  11        0.70      -12.97     13.82 o
   1  13  11        3.78       -6.97     12.20 o
   2  13  11        9.95       11.56     13.63 o
   2   0  12      983.03     1026.98     12.39 o
   3   0  12     1030.28     1028.08     13.78 o
   4   0  12       11.74       15.49      4.67 o
   5   0  12       29.08       27.70      5.75 o
   6   0  12       18.17       21.78      6.10 o
   7   0  12        7.99        4.07     10.61 o
   8   0  12        4.98       11.25      7.55 o
   9   0  12        5.71        0.00     11.96 o
   0   1  12      935.69      884.26     10.47 o
   1   1  12      473.72      478.73      8.25 o
   2   1  12      239.03      219.21      6.41 o
   3   1  12      200.98      193.00      6.87 o
   4   1  12      151.08      125.63      7.32 o
   5   1  12       80.62       74.26      6.74 o
   6   1  12       23.92       14.42      6.62 o
   7   1  12        1.84        9.66      5.94 o
   8   1  12        1.59       -8.21     11.23 o
   9   1  12        0.80        7.94     12.10 o
   0   2  12       52.33       51.19      3.70 o
   1   2  12      207.63      191.00      5.81 o
   2   2  12      264.27      260.10      7.22 o
   3   2  12      126.36      115.93      6.21 o
   4   2  12      600.38      573.55     12.27 o
   5   2  12       90.22       90.00      6.91 o
   6   2  12       24.96       37.91      6.66 o
   7   2  12       43.72       46.23      8.13 o
   8   2  12       10.33       17.37      7.90 o
   9   2  12        1.45       -2.42     12.06 o
   0   3  12       82.41       80.25      4.49 o
   1   3  12      332.58      303.04      7.72 o
   2   3  12        6.03        2.61      5.50 o
   3   3  12      646.80      619.03     12.04 o
   4   3  12      347.49      343.38     10.32 o
   5   3  12      130.39      128.49      8.38 o
   6   3  12        6.63       -6.87      9.31 o
   7   3  12       13.35        6.76     12.04 o
   8   3  12        3.05        4.28     10.03 o
   9   3  12        6.38        6.58      8.91 o
   0   4  12        0.06        6.33      3.66 o
   1   4  12       37.59       36.18      4.24 o
   2   4  12       97.66       97.88      5.87 o
   3   4  12      476.13      439.49     11.58 o
   4   4  12       78.39       73.01      6.97 o
   5   4  12       49.46       59.40      6.72 o
   6   4  12      233.60      237.54     11.46 o
   7   4  12        3.16       -3.21     10.55 o
   8   4  12       18.47        3.68     13.01 o
   9   4  12        2.68        9.31     12.22 o
   0   5  12     1108.61     1067.26     15.97 o
   1   5  12      161.68      176.62      7.45 o
   2   5  12      454.08      430.56     11.83 o
   3   5  12      209.82      195.46      8.71 o
   4   5  12       39.23       40.58      6.33 o
   5   5  12       14.74       14.38      6.10 o
   6   5  12        5.76       -9.41     10.71 o
   7   5  12        8.49        9.43     11.11 o
   8   5  12       13.74       14.62      9.06 o
   9   5  12        2.36        3.52     12.47 o
   0   6  12       24.29       20.99      5.56 o
   1   6  12      184.95      165.99      8.75 o
   2   6  12      131.12      117.01      7.65 o
   3   6  12      117.90      110.97      8.19 o
   4   6  12       46.44       38.29      6.18 o
   5   6  12       63.78       66.62      8.03 o
   6   6  12       40.54       34.87      8.52 o
   7   6  12       55.20       63.81      9.64 o
   8   6  12        1.72       -8.09     11.93 o
   0   7  12      136.48      136.31      7.90 o
   1   7  12       69.83       75.10      6.99 o
   2   7  12       88.26       86.13      7.74 o
   3   7  12        8.76       11.89      5.92 o
   4   7  12        2.97        3.81      9.14 o
   5   7  12        6.95       12.08      6.89 o
   6   7  12        2.77        4.74     11.13 o
   7   7  12        9.48        8.36     12.60 o
   8   7  12        0.55       -2.56     12.64 o
   0   8  12       16.00       -4.43      8.71 o
   1   8  12       44.82       43.56      6.68 o
   2   8  12       38.17       35.27      7.24 o
   3   8  12       13.47       19.34      6.58 o
   4   8  12       29.10       32.06      7.51 o
   5   8  12        3.84        0.00     10.69 o
   6   8  12       47.62       55.08      9.33 o
   7   8  12        1.48        0.81     13.22 o
   0   9  12        3.37       -8.34      9.08 o
   1   9  12       31.15       32.62      7.24 o
   2   9  12        0.74        0.00      9.58 o
   3   9  12       41.53       42.15      8.46 o
   4   9  12       15.50       15.20      7.72 o
   5   9  12        1.55       -1.45     11.65 o
   6   9  12        0.94        3.16     11.56 o
   7   9  12        2.46       -0.87     14.15 o
   0  10  12        0.02        2.50      8.89 o
   1  10  12       29.23       37.62      7.61 o
   2  10  12        8.56       10.42     10.92 o
   3  10  12       30.63       33.55      8.89 o
   4  10  12        8.41        8.03     12.37 o
   5  10  12        2.30        7.09     11.50 o
   6  10  12        5.58       -6.00     12.20 o
   0  11  12       45.37       53.34      9.35 o
   1  11  12        6.07        8.50     10.84 o
   2  11  12       27.38       31.29      8.52 o
   3  11  12        9.77        6.85     11.71 o
   4  11  12        1.39        3.23     12.10 o
   5  11  12        0.77       -1.72     12.60 o
   0  12  12        4.04      -11.31     11.31 o
   1  12  12       12.18        9.49     12.84 o
   2  12  12        5.77      -11.33     12.64 o
   3  12  12       19.51       33.22      9.99 o
   4  12  12        2.75       18.57      9.12 o
   0  13  12        3.61       -0.87     13.49 o
   1  13  12        4.60       12.74      9.43 o
   1   0  13      515.40      495.38      8.65 o
   2   0  13      294.53      296.30      7.63 o
   3   0  13      833.52      758.98     12.41 o
   4   0  13      466.37      441.94     10.63 o
   5   0  13       68.93       72.35      6.81 o
   6   0  13       13.72       14.58      6.04 o
   7   0  13       11.63       15.62      6.97 o
   8   0  13        5.54       11.05      7.59 o
   9   0  13        3.53        4.80     12.22 o
   1   1  13      377.35      375.42      7.69 o
   2   1  13      672.81      593.53      9.97 o
   3   1  13      114.88      111.09      6.06 o
   4   1  13       20.25       15.47      5.23 o
   5   1  13       85.74       76.10      6.99 o
   6   1  13       52.13       57.21      7.49 o
   7   1  13       18.95       30.98      7.14 o
   8   1  13       18.90       33.67      8.03 o
   9   1  13        0.81       -4.82     11.65 o
   0   2  13       41.85       42.77      3.81 o
   1   2  13      576.63      571.56      9.66 o
   2   2  13      892.64      837.68     12.18 o
   3   2  13      255.21      232.30      7.78 o
   4   2  13      234.14      224.59      8.44 o
   5   2  13        5.05        6.64      8.38 o
   6   2  13       57.49       66.02      7.49 o
   7   2  13        2.87        6.08     10.05 o
   8   2  13        9.15       17.27      8.34 o
   9   2  13        0.83       -8.96     11.65 o
   0   3  13      437.36      436.10      9.04 o
   1   3  13      206.69      198.34      6.74 o
   2   3  13      120.38      116.68      6.04 o
   3   3  13       33.68       33.20      5.65 o
   4   3  13        1.78       -5.17      7.16 o
   5   3  13       82.93       88.65      7.84 o
   6   3  13       11.26        9.16      6.85 o
   7   3  13       89.94       92.25      9.76 o
   8   3  13        1.86        2.90     11.00 o
   9   3  13        3.07        4.98     12.72 o
   0   4  13      273.10      254.52      8.00 o
   1   4  13      129.10      110.45      6.02 o
   2   4  13      412.96      396.04     10.05 o
   3   4  13      251.53      257.02      9.45 o
   5   4  13        5.23       -1.96      8.69 o
   6   4  13        8.13       -0.56     11.23 o
   7   4  13        2.11      -10.42     10.86 o
   8   4  13        8.45        8.23      8.91 o
   9   4  13        2.73       -0.85     12.56 o
   0   5  13        3.65        5.83      4.43 o
   2   5  13      716.74      661.48     14.00 o
   3   5  13      153.23      153.04      8.17 o
   4   5  13       42.58       41.37      6.35 o
   5   5  13       35.38       33.84      6.99 o
   6   5  13       47.34       60.15      7.90 o
   7   5  13       12.41       11.27      7.61 o
   8   5  13       12.16       19.11      8.40 o
   9   5  13        0.76       -0.89      9.39 o
   0   6  13      204.66      195.46      8.31 o
   1   6  13      556.81      489.80     12.93 o
   2   6  13      116.73      117.44      7.67 o
   3   6  13       83.66       78.00      7.67 o
   4   6  13        3.55        9.35      5.40 o
   5   6  13       18.02       11.05      7.01 o
   6   6  13        4.18        9.58     10.45 o
   7   6  13        3.91        0.72     11.50 o
   8   6  13        1.19        7.36     11.25 o
   0   7  13        0.73        7.55      5.15 o
   1   7  13       65.14       60.62      6.45 o
   2   7  13       86.08       75.97      7.78 o
   3   7  13        6.20        5.07      8.91 o
   4   7  13       35.00       47.66      6.95 o
   5   7  13       14.15        1.22     10.57 o
   6   7  13       17.52      -10.28     12.51 o
   7   7  13       14.16       10.78     13.11 o
   8   7  13        4.96        6.91      9.51 o
   0   8  13       86.34       83.09      8.09 o
   1   8  13        1.76        1.28      5.94 o
   2   8  13      116.86      132.89      8.56 o
   3   8  13       11.00        0.56      8.75 o
   4   8  13       12.07       15.24      7.55 o
   5   8  13        2.36        6.02     10.67 o
   6   8  13        4.98       17.40      8.50 o
   7   8  13        0.10        4.94     11.75 o
   0   9  13       13.67       15.00      6.43 o
   1   9  13        3.79       14.60      6.41 o
   2   9  13       10.93       -0.60     10.36 o
   3   9  13       15.68        8.13     11.79 o
   4   9  13        3.20        1.34     11.31 o
   5   9  13       39.25       48.55      8.96 o
   6   9  13        0.96      -12.56     12.56 o
   7   9  13       11.95       25.13      9.70 o
   0  10  13        0.24        6.99      9.72 o
   1  10  13       23.23       19.28      7.67 o
   2  10  13       13.08       18.88      7.55 o
   3  10  13       29.24       29.54      8.77 o
   4  10  13       18.16       11.85      9.04 o
   5  10  13        2.71       17.15      8.13 o
   6  10  13        1.76        6.06     13.80 o
   0  11  13        3.18       15.68      7.92 o
   1  11  13        0.95        2.88     11.65 o
   2  11  13       14.23       23.62      8.13 o
   3  11  13        6.23        7.32      8.29 o
   4  11  13       18.99       12.22     13.61 o
   5  11  13        4.25       23.95      9.18 o
   0  12  13        0.37        8.73     11.81 o
   1  12  13       19.50       25.21      9.02 o
   2  12  13        3.03        7.38     12.29 o
   3  12  13        8.10       17.87      8.98 o
   0  13  13        0.69        7.05     12.66 o
   1  13  13        1.70        7.09     13.98 o
   1   0  14      557.97      525.89      9.33 o
   3   0  14      158.50      148.64      6.93 o
   4   0  14      107.91      108.96      7.32 o
   5   0  14      107.76      101.46      7.61 o
   6   0  14       57.69       74.92      7.34 o
   7   0  14       18.20       24.80      6.85 o
   8   0  14       18.94       28.48      8.65 o
   9   0  14        2.96       -1.63     12.37 o
   1   1  14       83.23       76.18      4.76 o
   2   1  14      421.17      399.35      9.12 o
   3   1  14       31.67       23.66      4.34 o
   4   1  14      135.22      126.09      7.20 o
   5   1  14       15.48        9.68      5.61 o
   6   1  14       23.45       26.12      6.70 o
   7   1  14        3.26       -4.92      9.14 o
   8   1  14        0.17        7.16     11.17 o
   9   1  14        1.35       10.74      8.48 o
   0   2  14       59.49       61.29      4.45 o
   1   2  14      211.63      215.34      6.70 o
   2   2  14       65.04       58.95      5.05 o
   3   2  14      550.30      552.10     11.42 o
   4   2  14      154.81      156.62      7.88 o
   5   2  14       36.57       34.42      5.96 o
   6   2  14      119.27      120.53      8.79 o
   7   2  14       33.27       28.85      8.17 o
   8   2  14       11.75        5.81     11.85 o
   9   2  14        3.51       -3.35     13.32 o
   1   3  14      370.29      356.74      8.48 o
   2   3  14       35.20       28.65      4.72 o
   3   3  14      344.11      332.25      9.62 o
   4   3  14       45.74       50.41      5.71 o
   5   3  14       14.21       21.68      6.14 o
   6   3  14        7.30        8.09      6.56 o
   7   3  14       12.87       10.34     11.05 o
   8   3  14        3.14        9.68     11.42 o
   9   3  14       10.43        5.13      9.64 o
   0   4  14       81.22       91.78      5.56 o
   1   4  14      127.15      135.69      6.45 o
   2   4  14      181.04      174.82      8.09 o
   3   4  14      418.89      405.06     11.23 o
   4   4  14       60.44       55.21      6.81 o
   5   4  14       43.37       32.85      7.01 o
   6   4  14      107.24      114.63      9.70 o
   7   4  14       20.44       33.26      7.78 o
   8   4  14        9.16        7.69      8.29 o
   9   4  14        0.18       -1.76     12.49 o
   0   5  14      146.95      142.24      7.57 o
   1   5  14       47.58       53.08      5.48 o
   2   5  14      127.21      109.29      7.65 o
   3   5  14       17.69       14.64      5.77 o
   4   5  14       24.22       10.84      6.02 o
   5   5  14       22.41       25.83      6.99 o
   6   5  14        1.40        1.24     10.53 o
   7   5  14        2.78       -0.70     11.56 o
   8   5  14        2.47       -8.83     11.65 o
   0   6  14      117.30      119.91      7.45 o
   1   6  14      141.80      118.77      8.13 o
   2   6  14       76.16       72.85      7.18 o
   3   6  14       96.38       82.65      8.23 o
   4   6  14        4.48       11.00      5.52 o
   5   6  14       60.84       48.32      8.31 o
   6   6  14        0.35        1.32      9.47 o
   7   6  14       24.18       24.20      8.87 o
   8   6  14        1.73        6.74     12.60 o
   0   7  14      269.08      252.22     10.51 o
   1   7  14       19.63       14.31      6.06 o
   2   7  14      153.78      148.74      9.58 o
   3   7  14      129.68      131.47      9.16 o
   4   7  14        9.22        7.18      7.20 o
   5   7  14       55.83       45.67      8.89 o
   6   7  14        1.29        3.54     10.36 o
   7   7  14        2.12      -13.38     13.38 o
   8   7  14        1.68        3.99      9.33 o
   0   8  14        9.18        6.52      6.12 o
   1   8  14       31.50       31.96      6.85 o
   2   8  14       43.22       30.74      7.72 o
   3   8  14       10.40        8.17      7.09 o
   4   8  14       36.77       28.36      8.46 o
   5   8  14        0.65        3.10      7.67 o
   6   8  14       38.37       52.56      8.65 o
   7   8  14        1.90        1.70     12.66 o
   0   9  14        0.84       -6.45      9.97 o
   1   9  14       99.48      112.65      9.37 o
   2   9  14        0.99        4.90      9.76 o
   3   9  14       68.59       77.59      9.54 o
   4   9  14       43.35       52.66      8.91 o
   5   9  14        2.34       11.27     12.14 o
   6   9  14        4.01      -12.51     12.51 o
   0  10  14       13.65       22.01      7.16 o
   1  10  14       10.56       16.26      7.40 o
   2  10  14       20.61        2.73     11.79 o
   3  10  14       12.61       11.46      9.27 o
   4  10  14        8.84        3.81     12.35 o
   5  10  14        5.49        8.19      8.94 o
   6  10  14        2.98        5.34     14.62 o
   0  11  14       44.58       61.27      9.25 o
   1  11  14        8.75       11.85     12.27 o
   2  11  14       26.45       38.76      9.16 o
   3  11  14        8.66        9.51      8.96 o
   4  11  14        3.71        4.18     12.78 o
   5  11  14        7.20        7.61      9.54 o
   0  12  14        5.07      -14.25     14.25 o
   1  12  14        4.73      -14.11     14.11 o
   2  12  14        0.29        5.05     12.89 o
   3  12  14       14.65       14.42      9.78 o
   2   0  15        4.54        0.89      3.89 o
   3   0  15      347.42      327.47      9.08 o
   4   0  15      245.43      241.78      9.35 o
   5   0  15        7.84        2.30      6.14 o
   6   0  15       15.90       16.63      6.29 o
   7   0  15        0.89      -10.49     10.49 o
   9   0  15        3.28        3.33     11.13 o
   0   1  15      144.97      125.35      5.50 o
   2   1  15      791.69      734.92     12.00 o
   3   1  15       60.69       54.15      5.38 o
   4   1  15       61.91       66.64      6.25 o
   5   1  15       39.91       32.66      5.92 o
   6   1  15       28.68       21.88      7.26 o
   7   1  15       21.67       33.30      7.72 o
   8   1  15       12.55        7.28     10.94 o
   9   1  15        1.08       -1.68     12.76 o
   0   2  15       46.27       42.15      4.30 o
   1   2  15       96.69       98.56      5.36 o
   2   2  15      321.09      323.50      8.69 o
   3   2  15      522.56      471.87     11.17 o
   4   2  15       74.30       75.97      6.12 o
   5   2  15      120.32      123.81      8.11 o
   6   2  15        3.75        3.31     10.03 o
   7   2  15        6.05        2.56     10.47 o
   8   2  15        1.74        5.17      8.11 o
   0   3  15       71.51       71.28      4.65 o
   1   3  15      181.40      164.29      6.89 o
   2   3  15       97.63       92.58      5.77 o
   3   3  15      122.20      127.91      7.28 o
   4   3  15       19.86       27.53      5.54 o
   5   3  15      175.41      176.48      9.66 o
   6   3  15        2.55        8.00      9.31 o
   7   3  15       61.52       75.70      9.31 o
   9   3  15        1.47        8.67     13.01 o
   0   4  15      221.27      226.41      8.11 o
   2   4  15      401.39      381.02     10.59 o
   3   4  15        1.46       -3.25      7.57 o
   4   4  15      235.13      199.52      9.76 o
   5   4  15        1.96       12.80      5.54 o
   6   4  15       12.59        3.58     10.76 o
   7   4  15        2.29       -6.85     10.24 o
   8   4  15        0.90        2.34     11.56 o
   9   4  15        1.12       -0.89     12.31 o
   0   5  15       52.90       57.05      5.92 o
   1   5  15       40.53       37.85      5.42 o
   2   5  15      166.88      148.04      8.56 o
   3   5  15        4.46        1.12      5.30 o
   4   5  15      119.53      117.18      8.58 o
   6   5  15       46.40       63.42      8.17 o
   7   5  15       20.37       17.93      7.92 o
   8   5  15        9.26       16.69      8.85 o
   0   6  15        2.49       11.85      4.86 o
   1   6  15      221.98      208.14      9.66 o
   2   6  15       47.78       51.57      6.70 o
   3   6  15       90.66       94.46      7.98 o
   4   6  15        3.04        3.23      8.21 o
   5   6  15       12.13       10.18      7.43 o
   6   6  15        8.29       10.07     10.74 o
   7   6  15        2.65       -3.02     13.03 o
   8   6  15        2.30       -7.67     14.42 o
   0   7  15       51.77       48.75      6.76 o
   1   7  15      121.60      108.86      8.34 o
   2   7  15      157.08      153.70      9.72 o
   3   7  15      120.34       96.16      9.12 o
   4   7  15        1.46        5.56      6.35 o
   5   7  15       29.15       40.75      7.80 o
   6   7  15        8.21       -8.63     12.58 o
   7   7  15        7.00       11.25     13.11 o
   8   7  15        4.10       19.34      9.23 o
   0   8  15        1.24        0.54      8.79 o
   1   8  15        7.55       12.45      6.37 o
   2   8  15       31.01       23.58      7.18 o
   3   8  15       35.01       36.32      7.63 o
   4   8  15       18.37       21.51      8.03 o
   5   8  15       17.50        2.81     10.84 o
   6   8  15        1.26       -6.18     11.79 o
   7   8  15        4.83       -7.72     13.53 o
   0   9  15       94.29      105.65      8.73 o
   1   9  15       38.04       30.57      7.78 o
   2   9  15       20.65       13.75      7.59 o
   3   9  15        2.81        8.56     11.31 o
   4   9  15       11.81       17.62      7.74 o
   5   9  15       16.77       23.29      8.63 o
   6   9  15        5.57       10.01      8.91 o
   0  10  15        0.02        7.69      7.32 o
   1  10  15       24.64        8.79     13.05 o
   2  10  15       51.99       43.48      9.47 o
   3  10  15        6.27        2.19     12.16 o
   4  10  15       11.96       24.76      8.67 o
   5  10  15        0.78      -13.55     13.55 o
   6  10  15        5.94        9.02     13.92 o
   0  11  15        0.57       -6.72     11.91 o
   1  11  15       14.85       27.10      8.50 o
   2  11  15       18.06        9.27     12.24 o
   3  11  15        1.11       -0.81     12.60 o
   4  11  15        3.94       -3.39      9.39 o
   0  12  15        2.71       11.19      8.81 o
   1  12  15       17.88       32.58      9.37 o
   2  12  15        0.23        8.98      9.10 o
   3  12  15       10.79        0.89     12.87 o
   0   0  16       23.38       17.93      3.74 o
   2   0  16      910.02      858.93     13.22 o
   3   0  16       60.65       63.40      5.30 o
   4   0  16       26.44       29.74      5.67 o
   5   0  16       62.41       56.32      7.24 o
   6   0  16        8.50        6.60      8.94 o
   7   0  16       18.06       16.90      7.92 o
   9   0  16        1.05       -1.70     12.20 o
   0   1  16      143.44      140.96      5.83 o
   2   1  16      121.88      116.62      6.29 o
   3   1  16      168.18      157.74      7.32 o
   5   1  16       63.69       56.57      6.95 o
   6   1  16       39.26       54.27      7.92 o
   7   1  16       34.38       23.10      8.69 o
   8   1  16        8.48        8.87     12.70 o
   9   1  16        4.02        0.00     13.32 o
   0   2  16      147.45      152.21      6.14 o
   1   2  16      104.72      100.48      5.67 o
   2   2  16      124.75      122.95      6.29 o
   3   2  16      223.55      207.15      8.54 o
   4   2  16        1.26        5.94      6.99 o
   5   2  16        5.05       -8.87      8.87 o
   6   2  16       64.17       75.48      8.27 o
   7   2  16       38.20       49.93      8.05 o
   8   2  16        8.78      -12.70     12.70 o
   9   2  16        4.83        2.59     12.02 o
   0   3  16       24.34       16.17      4.30 o
   1   3  16      223.01      206.10      7.61 o
   2   3  16      107.50      101.74      6.14 o
   3   3  16      267.51      261.57      9.47 o
   4   3  16       66.08       59.57      6.56 o
   5   3  16       48.80       37.64      7.18 o
   6   3  16        3.15       12.84      6.16 o
   7   3  16        3.95       -3.35     11.65 o
   8   3  16        2.20       -0.77     11.44 o
   9   3  16        6.64       -6.14     13.05 o
   0   4  16        5.57        4.22      5.98 o
   1   4  16       17.62       15.14      5.03 o
   2   4  16       16.36       17.48      5.52 o
   3   4  16       25.99       32.47      5.42 o
   4   4  16       57.39       49.17      7.16 o
   5   4  16        0.29       -8.83      8.83 o
   6   4  16       48.65       48.52      9.08 o
   7   4  16       12.16       19.51      7.88 o
   8   4  16       10.69       16.69      8.91 o
   9   4  16        0.67       -4.51     14.02 o
   0   5  16      565.09      515.12     12.41 o
   2   5  16      485.81      447.83     12.37 o
   3   5  16      117.55      116.68      7.90 o
   4   5  16        5.33        2.54      6.08 o
   5   5  16        0.96       -9.64      9.64 o
   6   5  16        2.29        9.33      7.01 o
   7   5  16        1.90       17.87      7.59 o
   8   5  16        0.75       -8.27     13.01 o
   0   6  16       73.68       80.50      7.36 o
   1   6  16      150.55      134.78      8.25 o
   2   6  16       32.93       41.29      6.33 o
   3   6  16      100.76       88.59      8.19 o
   5   6  16       26.38       20.48      7.92 o
   6   6  16        0.57        5.48     10.38 o
   7   6  16        8.48       19.63      8.13 o
   8   6  16        1.35       -1.74     14.33 o
   0   7  16       26.47       17.13      6.47 o
   1   7  16      159.27      145.99      9.43 o
   2   7  16       38.68       22.26      7.32 o
   3   7  16       27.54       28.71      6.81 o
   4   7  16        7.48        6.00      9.60 o
   5   7  16        3.05       -9.23     11.27 o
   6   7  16        1.36        5.85     11.40 o
   7   7  16       10.94        2.44     13.03 o
   0   8  16        7.95        6.58      8.48 o
   1   8  16       62.39       42.13      8.60 o
   2   8  16       31.06       32.76      7.55 o
   3   8  16       13.59       13.69      7.28 o
   4   8  16       18.23       22.61      7.80 o
   5   8  16        3.79        5.71     11.52 o
   6   8  16       15.28       10.22     13.63 o
   7   8  16        5.23        1.74     12.29 o
   0   9  16       15.69       11.00      6.91 o
   1   9  16        5.11        8.67      9.62 o
   2   9  16        5.58        3.19     10.36 o
   4   9  16       12.94        0.00     12.56 o
   5   9  16        4.63       -5.44     12.14 o
   6   9  16       18.54       14.83      9.72 o
   0  10  16        4.12       -4.10     11.21 o
   1  10  16        7.26       11.02      7.36 o
   2  10  16       14.86        4.96      8.73 o
   3  10  16       30.08       31.13      9.20 o
   4  10  16       13.97       23.60      8.67 o
   5  10  16        2.53        0.00     13.24 o
   0  11  16       19.30       12.14     12.56 o
   1  11  16        2.90       18.74      8.50 o
   2  11  16       27.24       10.98     13.90 o
   3  11  16        5.06        1.63     12.70 o
   4  11  16        3.94       -2.59     12.93 o
   0  12  16        0.02       -6.72     13.13 o
   1  12  16       13.99        0.85     14.40 o
   2  12  16        4.75       -1.74     13.20 o
   3  12  16       13.82        6.29     14.62 o
   1   0  17      497.76      443.51     10.20 o
   2   0  17      157.80      147.31      7.03 o
   4   0  17      103.68       97.61      7.38 o
   5   0  17        0.34       -8.52      8.52 o
   6   0  17       17.28       19.28      6.60 o
   7   0  17       13.32       28.48      8.40 o
   8   0  17        4.96      -12.76     12.76 o
   9   0  17        0.13      -12.95     12.95 o
   0   1  17      176.78      196.06      6.81 o
   1   1  17      556.34      505.66     10.53 o
   2   1  17      514.73      479.72     10.82 o
   3   1  17       99.31      102.47      6.83 o
   4   1  17       40.68       42.09      6.16 o
   5   1  17        1.12        0.99      7.80 o
   6   1  17       79.46       84.49      8.85 o
   7   1  17       22.67       16.13      8.73 o
   8   1  17        5.64        0.00     11.87 o
   9   1  17        4.56       13.44      9.08 o
   0   2  17       39.79       28.13      4.39 o
   1   2  17      347.10      329.27      8.94 o
   2   2  17      210.74      216.50      8.00 o
   3   2  17      321.56      296.30     10.11 o
   4   2  17       68.16       65.53      6.39 o
   5   2  17       77.26       76.37      7.43 o
   6   2  17        0.68        2.90      9.29 o
   8   2  17        1.83        9.95     11.58 o
   9   2  17        0.67       -6.12     12.82 o
   0   3  17      103.31      107.45      6.10 o
   1   3  17      186.42      166.30      7.45 o
   2   3  17      326.06      298.64      9.51 o
   3   3  17       82.35       80.87      6.89 o
   4   3  17        3.37       -7.36      7.98 o
   5   3  17      119.93      122.74      9.25 o
   6   3  17        8.63      -10.78     10.96 o
   7   3  17       37.96       46.93      8.91 o
   8   3  17       11.27       28.19      8.69 o
   9   3  17        0.29       12.93      9.18 o
   0   4  17       68.42       69.23      6.12 o
   1   4  17       35.38       34.87      5.11 o
   2   4  17      213.42      220.29      8.81 o
   3   4  17       37.32       34.56      5.92 o
   4   4  17       66.68       60.23      7.09 o
   5   4  17       17.51       17.89      6.66 o
   6   4  17        0.95        3.12      9.66 o
   7   4  17        6.70        8.52      7.74 o
   8   4  17        3.52       18.18      8.38 o
   0   5  17       40.54       35.47      6.18 o
   1   5  17      103.06      104.23      7.34 o
   2   5  17      119.74      120.96      8.00 o
   3   5  17        5.04       -4.26      7.82 o
   4   5  17       26.68       27.96      6.31 o
   5   5  17        4.00       -1.18      8.67 o
   6   5  17       32.09       39.82      8.56 o
   7   5  17        7.02       -1.49     12.16 o
   8   5  17        1.98        9.25     13.16 o
   0   6  17       44.71       45.30      6.56 o
   1   6  17       48.94       40.95      6.56 o
   2   6  17        6.28       -4.82      8.29 o
   3   6  17       70.22       48.32      8.15 o
   4   6  17        0.12        5.65      8.83 o
   5   6  17        6.32       -1.24     10.47 o
   6   6  17       18.21        9.43      8.27 o
   7   6  17        0.49        5.48     12.31 o
   8   6  17        1.74       -6.16     11.56 o
   0   7  17       60.73       74.13      6.93 o
   1   7  17       21.58       17.13      6.78 o
   2   7  17       40.56       58.54      7.07 o
   3   7  17       12.81        8.50      9.66 o
   4   7  17       34.51       33.14      7.74 o
   5   7  17       18.42       16.84      8.05 o
   6   7  17        6.36       -2.23     11.48 o
   7   7  17       11.29       10.78      9.27 o
   0   8  17       14.87       10.67      6.72 o
   1   8  17      114.78      101.54      9.02 o
   2   8  17       81.15       60.98      9.16 o
   3   8  17       16.41       20.56      7.36 o
   4   8  17       37.25       51.19      8.29 o
   5   8  17       12.53       17.13      8.21 o
   6   8  17        1.07       -9.60     11.25 o
   7   8  17        3.15       -0.89     13.82 o
   0   9  17       27.82       15.64      7.90 o
   1   9  17        7.55        8.85      9.60 o
   2   9  17       56.72       53.84      9.93 o
   3   9  17       10.25       -6.85     12.04 o
   4   9  17        6.88       11.33      8.27 o
   5   9  17        6.43       -7.51      9.12 o
   6   9  17        1.74      -13.73     13.73 o
   0  10  17       19.67       11.83      8.54 o
   1  10  17        4.86        8.44     10.61 o
   2  10  17       16.22        6.49     11.93 o
   3  10  17       22.62       -4.53     13.59 o
   4  10  17        4.06      -13.16     13.16 o
   5  10  17        9.44        5.58      9.58 o
   0  11  17        1.54        5.40     12.29 o
   1  11  17       12.97        6.23     13.80 o
   2  11  17       21.25       -3.19     14.15 o
   3  11  17        5.51        0.00     12.87 o
   4  11  17        3.11       -6.99     12.97 o
   0  12  17        1.77       16.67      9.16 o
   1  12  17       12.75       10.76      9.72 o
   2  12  17        5.37       -0.89     13.07 o
   0   0  18      106.07      108.09      5.67 o
   1   0  18      125.48      102.26      7.07 o
   2   0  18      398.85      407.06     10.30 o
   3   0  18      101.52       92.44      6.37 o
   4   0  18       94.60       79.53      6.99 o
   5   0  18       43.46       37.98      6.66 o
   6   0  18        1.12       -5.83      9.60 o
   7   0  18       71.73       96.45      9.85 o
   8   0  18        2.02        3.08     10.92 o
   9   0  18        0.28       12.29     12.60 o
   0   1  18      166.51      155.63      6.78 o
   1   1  18      271.26      240.76      8.42 o
   2   1  18      177.72      176.50      7.63 o
   3   1  18      221.38      211.89      8.69 o
   4   1  18       69.69       64.00      6.43 o
   5   1  18       40.64       56.38      6.91 o
   6   1  18       41.42       53.34      8.11 o
   7   1  18       28.74       23.23      8.67 o
   8   1  18        6.03       10.82     11.85 o
   9   1  18        2.24       -0.89     13.47 o
   0   2  18       45.28       48.73      5.40 o
   1   2  18      263.57      250.92      8.46 o
   2   2  18       55.66       52.54      5.85 o
   3   2  18      345.12      341.25     10.53 o
   4   2  18       21.36        7.80      8.23 o
   5   2  18        6.75        9.93      5.83 o
   6   2  18      112.73      124.29      9.56 o
   7   2  18        3.13        5.48     10.24 o
   8   2  18        7.97       11.75      8.63 o
   9   2  18        2.49      -12.49     13.75 o
   0   3  18      127.82      115.00      6.60 o
   1   3  18       25.25       22.86      5.17 o
   2   3  18      226.93      200.08      8.81 o
   3   3  18      119.89      116.82      7.55 o
   4   3  18       48.41       46.85      6.37 o
   5   3  18       23.10       12.18      6.81 o
   6   3  18       81.83       79.82      9.37 o
   7   3  18        8.81      -11.96     11.96 o
   8   3  18        3.52       -0.81     12.99 o
   0   4  18        3.72        1.55      6.35 o
   1   4  18      122.05      119.64      7.49 o
   2   4  18      133.73      137.20      7.88 o
   3   4  18       19.03       24.61      5.94 o
   4   4  18       22.74       26.04      6.43 o
   5   4  18       15.55       20.46      6.37 o
   6   4  18       22.01       31.17      7.59 o
   7   4  18        3.84       -5.83     11.38 o
   8   4  18        3.98        5.79     13.44 o
   0   5  18       27.79       25.38      5.42 o
   1   5  18      131.23      121.04      8.00 o
   2   5  18      132.43      141.09      8.29 o
   3   5  18       41.29       40.81      6.66 o
   4   5  18        2.07        5.40      8.96 o
   5   5  18       28.73       43.06      6.91 o
   6   5  18        2.95       -8.11     10.47 o
   7   5  18        8.36       12.18      8.15 o
   8   5  18        1.71       -5.15     11.89 o
   0   6  18       16.49       19.79      5.36 o
   1   6  18      136.53      111.69      8.69 o
   2   6  18       58.69       48.21      7.30 o
   3   6  18       89.93       80.46      8.40 o
   4   6  18       19.45        9.91      7.09 o
   5   6  18        9.92       -6.43     10.61 o
   6   6  18        0.86       -3.58     10.98 o
   7   6  18        2.00        8.81     12.53 o
   8   6  18        0.14       -0.89     13.34 o
   0   7  18        6.52        5.75      8.07 o
   1   7  18        8.07       11.11      6.31 o
   2   7  18       86.99       74.81      8.48 o
   3   7  18       41.43       32.14      8.00 o
   4   7  18        1.95        5.05      9.58 o
   5   7  18        5.61        9.00      7.74 o
   6   7  18        7.17        9.16      8.42 o
   7   7  18        9.71        8.48     12.91 o
   0   8  18       42.15       42.92      7.98 o
   1   8  18       25.64       31.38      7.32 o
   2   8  18        5.19        7.90      9.31 o
   3   8  18       24.17       30.76      7.65 o
   4   8  18       14.56       28.52      7.57 o
   5   8  18        3.34       12.33      7.45 o
   6   8  18        9.61        4.90     12.68 o
   7   8  18       10.01        0.91     14.83 o
   0   9  18        2.33        7.40      7.05 o
   1   9  18       24.54       24.39      7.78 o
   2   9  18       25.82        1.34     12.76 o
   3   9  18       37.84       52.76      8.75 o
   4   9  18       22.23       23.99      8.44 o
   5   9  18        4.33        7.67      8.85 o
   6   9  18       10.98        8.79     13.03 o
   0  10  18       22.60       18.55      8.38 o
   1  10  18        5.42        9.37     11.60 o
   2  10  18       14.09       22.94      8.07 o
   3  10  18        6.38        0.77     12.87 o
   4  10  18        0.75       -8.19     12.72 o
   5  10  18        4.17        3.50     12.82 o
   0  11  18       31.47       35.56      9.78 o
   1  11  18        3.32       -7.96     12.70 o
   2  11  18       11.88       13.05     13.36 o
   3  11  18        7.16        9.33     12.43 o
   4  11  18        2.05       11.60     12.20 o
   0  12  18        7.57        7.86     12.74 o
   1  12  18        5.23        9.68     13.07 o
   2  12  18        5.35        6.29     13.94 o
   1   0  19      882.28      825.93     14.07 o
   2   0  19      310.39      292.16      9.91 o
   3   0  19       13.20        6.97      7.01 o
   4   0  19      199.93      183.69      9.00 o
   5   0  19        6.72       -0.52      8.83 o
   7   0  19        5.12       11.73     12.16 o
   9   0  19        2.98        0.00     13.40 o
   0   1  19      687.43      639.53     12.53 o
   1   1  19       79.98       79.39      5.98 o
   2   1  19      246.52      225.08      8.77 o
   3   1  19       20.41        6.16      8.09 o
   4   1  19       36.48       41.00      6.60 o
   5   1  19       18.49       23.97      6.76 o
   6   1  19       22.15       31.21      7.38 o
   7   1  19       11.32       20.13      7.82 o
   8   1  19        5.00       10.30     12.62 o
   9   1  19        3.57       -5.42     13.26 o
   0   2  19     1133.47     1064.63     15.78 o
   1   2  19       38.25       43.85      5.40 o
   2   2  19       89.03       93.80      6.43 o
   3   2  19      140.09      128.49      7.96 o
   4   2  19        6.04        4.28      5.13 o
   5   2  19       63.96       66.77      7.84 o
   6   2  19        1.88       -2.46     10.78 o
   7   2  19       24.17        2.79     13.90 o
   8   2  19        5.43       12.37      8.25 o
   9   2  19        1.48       -0.91     13.30 o
   0   3  19        1.56        2.63      4.36 o
   1   3  19      269.46      263.27      9.12 o
   2   3  19      118.80      108.16      7.53 o
   3   3  19        6.85        1.78      7.36 o
   4   3  19       18.63        9.41      6.14 o
   5   3  19       22.95       20.35      6.97 o
   6   3  19       12.98       20.23      7.65 o
   7   3  19       10.23       10.42      8.44 o
   8   3  19        4.72        7.34     11.91 o
   0   4  19       11.65       18.49      4.84 o
   1   4  19      238.10      202.93      9.18 o
   2   4  19      125.56      110.00      7.88 o
   3   4  19       32.59       22.21      6.02 o
   4   4  19       60.30       58.25      7.36 o
   5   4  19       12.97       -1.18     10.49 o
   6   4  19        7.20        1.96     11.00 o
   7   4  19        8.05       13.78      8.36 o
   8   4  19        2.20       -2.52     12.10 o
   0   5  19        3.16       -4.88      7.47 o
   1   5  19       30.04       33.38      5.98 o
   2   5  19       24.37       32.87      6.02 o
   3   5  19       44.77       49.31      7.22 o
   4   5  19       30.37        8.36     11.46 o
   5   5  19       21.21       10.51     10.69 o
   6   5  19        4.87       10.38     11.17 o
   7   5  19        2.47        2.34     12.41 o
   8   5  19        0.27      -13.09     13.78 o
   0   6  19        4.93        7.32      8.34 o
   1   6  19       35.11       31.44      6.70 o
   2   6  19       90.87       76.41      8.21 o
   3   6  19       29.09       35.54      6.35 o
   4   6  19       23.82       15.86      7.47 o
   5   6  19        0.81       -7.26     10.74 o
   6   6  19       14.75       28.92      8.31 o
   7   6  19        0.47        5.32      8.67 o
   0   7  19       21.98       10.24      6.85 o
   1   7  19       43.64       51.83      7.67 o
   2   7  19       66.52       75.04      8.15 o
   3   7  19       15.97       11.11      7.51 o
   4   7  19        7.59      -11.25     11.25 o
   5   7  19        6.08       -0.70     10.80 o
   6   7  19        3.40       -7.80     11.36 o
   7   7  19        0.20       -0.87     13.84 o
   0   8  19        0.46       -4.18      9.66 o
   1   8  19       15.06       26.23      7.03 o
   2   8  19        4.31       -3.12     10.59 o
   3   8  19        8.55       11.17      7.49 o
   4   8  19       11.64       10.55     10.96 o
   5   8  19       15.21       11.81      9.02 o
   6   8  19        4.84        1.68     11.79 o
   0   9  19       48.02       61.66      9.08 o
   2   9  19       54.51       55.91      9.85 o
   3   9  19        9.72       10.80      8.07 o
   4   9  19        9.53       -3.83     12.60 o
   5   9  19        3.96       -5.77     12.08 o
   6   9  19        3.09       -1.78     13.61 o
   0  10  19        1.88       -0.72     12.22 o
   1  10  19       17.73       22.09      8.31 o
   2  10  19       10.84       19.65      7.94 o
   3  10  19       10.25        6.31      9.04 o
   4  10  19        8.72        8.34     12.02 o
   5  10  19        5.36        8.03     13.90 o
   0  11  19        1.59        4.03     12.62 o
   1  11  19       32.21       42.63     10.45 o
   2  11  19       14.16        4.98     14.25 o
   3  11  19        9.72       16.40      8.60 o
   4  11  19        3.22        4.55      9.23 o
   0  12  19        5.03       10.65     13.75 o
   1  12  19        6.70        5.36     13.32 o
   0   0  20     2746.11     2574.87     24.57 o
   1   0  20      261.49      267.69      9.58 o
   2   0  20      337.22      334.05     10.63 o
   3   0  20       23.18       22.30      5.36 o
   4   0  20        4.03        8.89      5.73 o
   5   0  20       16.27       18.22      6.00 o
   6   0  20        0.73      -12.04     12.04 o
   7   0  20       26.27       26.50      7.90 o
   8   0  20        4.49       22.55      8.89 o
   0   1  20        5.15       14.89      5.46 o
   1   1  20        6.65        4.82      7.24 o
   2   1  20       88.14       86.11      6.95 o
   3   1  20       56.10       45.90      6.29 o
   4   1  20       25.92       22.03      5.96 o
   5   1  20       51.80       52.31      7.05 o
   6   1  20       18.14       20.56      7.55 o
   7   1  20       16.54       10.65     12.37 o
   8   1  20        1.32      -11.33     12.33 o
   1   2  20      478.32      454.61     11.40 o
   2   2  20      127.05      116.66      7.65 o
   3   2  20       85.77       88.65      7.49 o
   4   2  20        2.19       11.67      5.19 o
   5   2  20        7.17       -0.56      9.27 o
   6   2  20       67.54       87.89      8.83 o
   7   2  20       15.63       28.50      8.94 o
   8   2  20        4.26       -9.02     12.89 o
   0   3  20        4.34        7.96      4.90 o
   1   3  20       67.44       59.30      6.04 o
   2   3  20       30.39       26.60      5.96 o
   3   3  20       67.62       88.05      6.68 o
   4   3  20      102.27       97.77      8.25 o
   5   3  20        0.27       -9.49      9.49 o
   6   3  20       17.15        5.87     11.25 o
   7   3  20        0.76      -11.73     11.73 o
   8   3  20        2.85       10.90     12.68 o
   0   4  20       99.94       91.84      7.26 o
   1   4  20       77.86       75.81      6.99 o
   2   4  20       43.07       41.20      6.31 o
   3   4  20      107.08      106.69      7.98 o
   4   4  20        0.22       -5.98      9.14 o
   5   4  20       23.72       25.42      7.49 o
   6   4  20        7.07       16.30      7.20 o
   7   4  20        6.60       20.29      7.78 o
   8   4  20        7.96        3.45     13.82 o
   0   5  20       19.20       13.03      5.50 o
   1   5  20        1.40        1.43      5.40 o
   2   5  20       20.17       24.45      6.10 o
   3   5  20       29.59       30.45      6.70 o
   4   5  20       10.22        0.58      9.72 o
   6   5  20        6.76       16.03      8.25 o
   7   5  20        4.45       17.17      7.90 o
   8   5  20        5.78        6.27      9.76 o
   0   6  20       40.80       38.95      6.62 o
   1   6  20        0.13       -6.70      7.67 o
   2   6  20       56.24       58.83      7.57 o
   3   6  20       19.51       13.73      7.14 o
   4   6  20       13.43        1.55      7.59 o
   5   6  20        0.11        0.00     10.14 o
   6   6  20        2.70       11.29      8.05 o
   7   6  20        2.70        6.70     12.72 o
   0   7  20       10.45       19.03      6.56 o
   1   7  20       28.97       34.27      6.81 o
   2   7  20       49.80       31.42      8.23 o
   3   7  20       28.58       18.33      8.29 o
   4   7  20        8.56       -5.36     11.42 o
   5   7  20       14.99       21.84      8.17 o
   6   7  20        3.69       11.21     11.50 o
   7   7  20        9.38       11.50     14.40 o
   0   8  20       16.49       30.53      7.07 o
   1   8  20       58.71       62.67      8.75 o
   2   8  20        9.96       12.24      6.93 o
   4   8  20        2.52        4.34     11.36 o
   5   8  20        3.33       19.59      8.17 o
   6   8  20        3.09      -11.98     14.00 o
   0   9  20        1.43      -10.22     11.00 o
   1   9  20        1.73       -4.82     10.63 o
   2   9  20       21.59       30.05      8.83 o
   3   9  20       12.37       -8.15     13.34 o
   4   9  20       16.81       22.42      9.02 o
   5   9  20        2.47       16.90      8.19 o
   0  10  20       11.13       14.27      8.54 o
   1  10  20        9.51       -1.51     12.39 o
   2  10  20        7.70        1.55     13.09 o
   3  10  20        6.17       16.20      8.52 o
   4  10  20        0.07       -1.72     12.16 o
   5  10  20        2.63        2.73     13.13 o
   0  11  20        5.32       -4.14     14.07 o
   1  11  20       10.76       -8.34     13.59 o
   2  11  20        2.29       -2.56     13.30 o
   3  11  20       13.58        8.85     14.17 o
   0  12  20        0.15      -14.27     14.27 o
   1   0  21      259.86      255.32      9.41 o
   2   0  21      398.44      377.63     11.75 o
   3   0  21       11.00        9.18      5.48 o
   4   0  21       14.84       13.22      6.02 o
   5   0  21        4.81        7.30      9.35 o
   6   0  21      106.32      125.53     10.53 o
   7   0  21        0.74       -7.96     11.38 o
   8   0  21       17.61       -8.23     14.71 o
   0   1  21       83.11       91.84      7.38 o
   1   1  21      264.20      268.19      9.54 o
   2   1  21      143.64      132.42      8.31 o
   3   1  21      157.31      143.67      7.92 o
   4   1  21       15.20       13.84      5.71 o
   5   1  21       18.23       26.60      7.09 o
   6   1  21       10.49       19.88      7.51 o
   7   1  21        5.95        8.73     11.83 o
   8   1  21        3.58       -3.31     13.18 o
   0   2  21       47.55       55.23      5.96 o
   1   2  21      271.39      284.30      9.97 o
   2   2  21       44.07       35.08      6.14 o
   3   2  21       89.33       73.18      7.34 o
   4   2  21       18.77       23.68      6.02 o
   5   2  21      100.80      107.70      8.96 o
   6   2  21       13.36        8.48     11.21 o
   7   2  21       53.86       73.51     10.11 o
   8   2  21        1.17       12.56     13.36 o
   0   3  21       18.34       11.09      5.63 o
   1   3  21        0.68        2.98      7.09 o
   2   3  21      174.06      179.60      9.04 o
   3   3  21       11.07        7.28      8.11 o
   4   3  21       15.43       11.23      6.45 o
   5   3  21       15.92       31.92      7.07 o
   6   3  21       30.67       45.96      8.54 o
   7   3  21        6.94        0.77     12.04 o
   8   3  21        0.20        6.85     12.27 o
   0   4  21       78.98       85.71      7.05 o
   1   4  21       16.78       22.98      5.48 o
   2   4  21      113.08      101.81      8.00 o
   3   4  21       37.18       41.51      6.93 o
   4   4  21       14.18       21.90      6.27 o
   5   4  21        9.70        2.48     10.09 o
   6   4  21       24.32       28.92      8.23 o
   7   4  21        6.24       -7.82     12.76 o
   8   4  21        0.44        5.27     13.11 o
   0   5  21       18.72        7.26      8.17 o
   1   5  21       46.30       46.91      6.70 o
   2   5  21       27.85       25.90      6.33 o
   3   5  21       31.47       36.69      6.91 o
   4   5  21        4.02       -8.34      9.87 o
   5   5  21       13.51       17.09      7.74 o
   6   5  21        5.25       16.42      7.34 o
   7   5  21        0.16       12.22     12.39 o
   8   5  21        0.24      -13.18     13.18 o
   0   6  21        0.29       -0.54      7.94 o
   1   6  21       12.10        8.03      8.83 o
   2   6  21       46.35       54.44      7.80 o
   3   6  21        5.17        3.54      9.80 o
   4   6  21        8.80       10.84      7.51 o
   5   6  21        1.87       -0.70     10.65 o
   6   6  21        6.92        3.85     12.49 o
   7   6  21        0.44        6.85     12.10 o
   0   7  21        3.53        1.16      8.52 o
   1   7  21       57.08       63.15      8.29 o
   2   7  21       41.66       36.92      8.83 o
   3   7  21       43.35       39.94      8.21 o
   4   7  21        0.89      -10.30     10.30 o
   5   7  21        4.98        8.96     11.69 o
   6   7  21        0.37      -10.63     12.00 o
   7   7  21        2.29        4.51     13.59 o
   0   8  21        2.40       -3.81     10.78 o
   1   8  21       28.41       18.28      8.11 o
   2   8  21        9.70        7.28     11.09 o
   3   8  21       27.39       12.51     12.62 o
   4   8  21        5.04       -1.49     12.27 o
   5   8  21       21.09        5.61     13.88 o
   6   8  21        8.00        8.73      9.20 o
   0   9  21       32.03       30.36      8.83 o
   1   9  21        4.97       14.81      7.82 o
   2   9  21       58.79       68.11      9.82 o
   3   9  21        4.57        7.57     11.40 o
   4   9  21       10.97       20.08      8.87 o
   5   9  21        2.81      -13.71     13.71 o
   0  10  21       22.13       22.28      9.29 o
   1  10  21        3.55       -2.32     13.34 o
   2  10  21       18.24       23.44      9.58 o
   3  10  21        0.12       -3.31     12.37 o
   4  10  21        5.06        8.73     12.58 o
   0  11  21        1.71        6.33      8.87 o
   1  11  21       17.64       16.15     10.34 o
   2  11  21        6.26       -1.74     14.09 o
   3  11  21        7.27       14.89      9.60 o
   0   0  22      246.57      261.45      9.72 o
   1   0  22       22.04       20.85      5.75 o
   2   0  22      108.24      107.70      8.27 o
   3   0  22        0.30       -3.29      7.94 o
   4   0  22       12.14       20.75      5.89 o
   5   0  22       20.49       29.64      7.05 o
   6   0  22        1.22        9.85     11.29 o
   7   0  22        0.10        9.29      7.67 o
   8   0  22        2.71        0.85     12.04 o
   0   1  22      497.98      513.32     12.58 o
   1   1  22      352.81      366.75     11.15 o
   2   1  22      267.76      237.58      9.89 o
   3   1  22      107.30      103.09      7.36 o
   4   1  22        7.86        5.19      8.40 o
   5   1  22       33.48       23.10      7.38 o
   6   1  22       33.16       44.18      8.79 o
   8   1  22        1.23        1.70     12.29 o
   0   2  22       54.66       57.38      5.71 o
   1   2  22      278.18      288.87     10.30 o
   2   2  22       78.14       79.28      7.03 o
   3   2  22       68.59       62.86      6.95 o
   4   2  22        5.73        2.13      6.18 o
   5   2  22        0.25      -10.14     10.14 o
   6   2  22        3.42        8.00     10.84 o
   7   2  22        4.63       -0.37      9.43 o
   8   2  22        1.56        1.70     12.53 o
   0   3  22       37.30       36.01      6.23 o
   1   3  22      121.37      118.29      7.92 o
   2   3  22        0.25       -0.93      7.80 o
   3   3  22        3.51        4.26      5.58 o
   5   3  22       19.00       25.38      7.88 o
   6   3  22       41.96       52.74      8.87 o
   7   3  22        1.52        3.85      8.48 o
   8   3  22        5.96      -14.09     14.09 o
   0   4  22        5.03       -5.11      7.74 o
   1   4  22      104.21      120.15      7.84 o
   2   4  22       41.36       30.12      6.60 o
   3   4  22      122.91      120.01      9.23 o
   4   4  22        1.24       -1.74      9.10 o
   5   4  22        3.18       16.26      6.97 o
   6   4  22        0.96        6.39     10.38 o
   7   4  22        4.11        5.56     12.66 o
   8   4  22        0.26        2.67     14.09 o
   1   5  22        0.50        6.60      8.07 o
   2   5  22        2.09        2.11      9.04 o
   3   5  22       45.06       55.21      7.12 o
   4   5  22       12.86        5.50     10.32 o
   5   5  22       40.87       49.99      9.04 o
   6   5  22        9.36       11.15     11.31 o
   7   5  22       14.80        5.79     12.20 o
   0   6  22       79.25       73.64      8.31 o
   1   6  22        3.36       13.22      5.92 o
   2   6  22       63.99       62.80      8.27 o
   3   6  22        4.63      -10.32     10.32 o
   4   6  22       10.72        4.57      7.51 o
   5   6  22        1.51        4.98     11.31 o
   6   6  22        5.49        2.36     11.44 o
   7   6  22        4.90      -11.27     12.72 o
   0   7  22       15.81        4.16     10.80 o
   1   7  22       18.93        9.60     10.57 o
   2   7  22        0.87      -10.98     10.98 o
   3   7  22       15.81       11.11     11.29 o
   4   7  22       16.24       14.00      8.44 o
   5   7  22        4.93       21.26      7.90 o
   6   7  22       10.54       27.41      9.33 o
   0   8  22       14.66       22.07      7.22 o
   1   8  22       15.52       14.75      7.92 o
   2   8  22       16.50       26.35      7.76 o
   3   8  22       24.22       28.71      8.67 o
   4   8  22        1.05        3.76     11.38 o
   5   8  22        3.60       -7.32     12.51 o
   6   8  22        1.18       -2.65     13.44 o
   0   9  22        0.93      -12.14     12.14 o
   1   9  22        0.46       13.30      7.53 o
   2   9  22       28.06       35.08      9.00 o
   3   9  22        0.78       14.27      7.57 o
   4   9  22       14.33        8.17     12.10 o
   5   9  22        3.60      -12.93     12.93 o
   0  10  22       12.25        7.03     13.05 o
   1  10  22       15.21       26.39      8.48 o
   2  10  22        8.89        8.07     12.91 o
   3  10  22        4.02        6.72     11.69 o
   4  10  22        1.29       12.39      9.04 o
   0  11  22        1.04       12.00     12.47 o
   1  11  22        8.31       15.97      9.41 o
   2  11  22        0.16       15.89      8.71 o
   1   0  23       14.08        6.00      8.34 o
   2   0  23       19.28       21.16      5.98 o
   3   0  23        1.87        5.83      7.16 o
   4   0  23       12.71       15.53      6.18 o
   5   0  23        0.42       13.13      6.43 o
   6   0  23       47.45       66.42      8.94 o
   7   0  23        0.56       -5.30     11.40 o
   8   0  23        5.61        9.39     11.42 o
   0   1  23      132.79      140.82      8.07 o
   1   1  23      310.23      297.60     10.76 o
   2   1  23       56.91       56.78      6.89 o
   3   1  23       25.02       27.45      6.35 o
   4   1  23       30.55       31.54      6.78 o
   5   1  23        2.40        3.00     10.18 o
   6   1  23        0.29       -1.34      9.72 o
   7   1  23        6.58       14.83      8.19 o
   8   1  23        9.05       11.15     12.80 o
   0   2  23       55.22       53.12      6.58 o
   1   2  23       37.73       49.56      6.31 o
   2   2  23       42.82       43.37      6.68 o
   3   2  23       13.21        7.53      6.37 o
   4   2  23       20.52       22.32      6.76 o
   5   2  23       54.33       59.07      8.31 o
   6   2  23        1.34        8.23      7.07 o
   7   2  23       20.38       10.03     13.38 o
   8   2  23        0.26        0.87     12.06 o
   0   3  23      186.18      180.74      8.63 o
   1   3  23       33.92       44.62      6.08 o
   2   3  23      130.08      141.52      8.42 o
   3   3  23       14.51       16.69      6.02 o
   4   3  23       32.38       31.34      7.69 o
   5   3  23        5.24        0.64      9.68 o
   6   3  23        8.83        7.03     11.79 o
   7   3  23        4.03        8.69     11.09 o
   8   3  23        4.09        4.88      9.74 o
   0   4  23       51.46       56.32      7.01 o
   1   4  23       19.82       25.63      5.83 o
   2   4  23        4.20        4.63      8.77 o
   3   4  23       39.00       51.30      7.18 o
   4   4  23        3.63        0.60      9.27 o
   5   4  23       29.39       24.63      8.60 o
   6   4  23        6.82        5.11     12.02 o
   7   4  23        2.55       -4.07     12.64 o
   0   5  23        1.39        1.57      8.79 o
   1   5  23      116.34      126.17      8.42 o
   2   5  23       32.72       28.81      7.03 o
   3   5  23       16.89       16.32      6.74 o
   4   5  23        0.81        1.88      8.94 o
   5   5  23        3.94        1.39     11.00 o
   6   5  23        3.39        6.87     11.58 o
   7   5  23        1.88        4.24     12.76 o
   0   6  23        6.87        3.37      8.73 o
   1   6  23        5.82        7.69      6.23 o
   2   6  23       40.35       43.99      7.92 o
   3   6  23        0.57       -9.99     10.07 o
   4   6  23       34.45       26.52      8.31 o
   5   6  23        2.26      -11.46     11.46 o
   6   6  23        6.10       20.87      8.44 o
   7   6  23        6.83       21.26      8.96 o
   0   7  23       29.88       19.30      7.49 o
   1   7  23       29.33       31.58      7.98 o
   2   7  23       23.66       19.17      7.86 o
   3   7  23       24.45       31.63      8.31 o
   4   7  23        2.61       -7.90     12.10 o
   5   7  23        4.17       -5.44     12.02 o
   6   7  23        1.29        5.09     12.31 o
   0   8  23        0.04        6.68      7.16 o
   1   8  23        9.09       10.80     11.05 o
   2   8  23       11.72        1.39     12.20 o
   3   8  23       28.72       29.12      9.29 o
   4   8  23        3.04      -12.20     12.20 o
   5   8  23       14.16        3.74      9.80 o
   6   8  23       10.32       23.91      9.62 o
   0   9  23        5.46        2.92     10.69 o
   1   9  23       15.79       26.56      8.23 o
   2   9  23       22.35       28.01      8.96 o
   3   9  23        0.48      -12.82     12.82 o
   4   9  23        7.56        9.18     12.41 o
   5   9  23        1.58       -5.36     13.30 o
   0  10  23        0.61      -13.36     13.36 o
   1  10  23       12.42        5.65     13.57 o
   2  10  23        1.31      -11.56     12.08 o
   3  10  23        0.76       10.30      8.79 o
   4  10  23        5.61       -0.91     13.96 o
   0  11  23        3.79        2.63     13.98 o
   1  11  23        6.63       14.54      9.18 o
   2  11  23        0.75      -14.38     14.38 o
   0   0  24      454.08      469.49     12.70 o
   1   0  24       10.87       17.56      5.46 o
   2   0  24       70.52       89.21      7.34 o
   4   0  24        0.00        3.33      8.40 o
   5   0  24        5.49       -2.46      9.95 o
   6   0  24        0.00       13.82      7.47 o
   7   0  24        1.99       -3.10     12.22 o
   8   0  24        0.01       11.36     11.93 o
   0   1  24        6.78        7.59      8.25 o
   1   1  24       58.70       66.56      7.28 o
   2   1  24       35.57       39.28      6.56 o
   3   1  24       40.33       37.85      7.32 o
   4   1  24       10.85        8.40      9.35 o
   6   1  24       13.56       10.76      8.52 o
   8   1  24        2.50       20.17      8.29 o
   0   2  24        0.40        3.68      7.40 o
   1   2  24       67.67       75.10      7.03 o
   2   2  24       66.78       69.29      7.28 o
   3   2  24       15.04       17.79      6.35 o
   5   2  24        7.07        9.49     10.90 o
   6   2  24        3.31        5.65     10.98 o
   7   2  24        3.32        1.57     13.73 o
   8   2  24        0.53        2.67     12.00 o
   0   3  24        1.24        4.80      7.49 o
   1   3  24       22.92       26.02      6.06 o
   2   3  24      100.15       89.60      7.98 o
   3   3  24        9.65       11.40      6.06 o
   4   3  24       62.11       71.44      8.48 o
   5   3  24        7.51       11.73      6.76 o
   6   3  24       47.70       70.22      9.56 o
   7   3  24        6.99        4.86     12.06 o
   8   3  24        2.04       14.02      8.60 o
   0   4  24       67.35       63.60      7.57 o
   1   4  24       13.59       14.40      6.12 o
   2   4  24       50.09       51.88      7.28 o
   3   4  24      101.37      114.13      9.25 o
   5   4  24        0.27        6.76     10.71 o
   6   4  24        0.68        6.74     10.47 o
   7   4  24        4.48        8.34     12.02 o
   0   5  24        2.49        4.34      8.42 o
   1   5  24       30.93       25.52      7.16 o
   2   5  24        3.56        9.68      6.45 o
   3   5  24       22.10       23.83      7.76 o
   4   5  24        4.43       14.64      6.74 o
   5   5  24       24.46       40.13      8.60 o
   6   5  24        2.40      -12.12     12.12 o
   7   5  24        4.68        5.19     13.75 o
   0   6  24        3.89        5.83      8.54 o
   1   6  24        0.24        3.54      9.60 o
   2   6  24       87.39      101.41      9.80 o
   3   6  24        4.52        9.66     10.30 o
   4   6  24        8.11      -11.75     11.87 o
   5   6  24        2.79       10.51      7.78 o
   6   6  24        0.20        5.75     11.42 o
   7   6  24        1.66       -9.95     13.16 o
   0   7  24       16.65        8.40      8.13 o
   1   7  24       43.58       53.88      8.71 o
   2   7  24        0.50        5.40     10.07 o
   3   7  24       12.19       14.85      8.87 o
   4   7  24       23.78       11.31     13.26 o
   5   7  24        5.86        0.81     12.49 o
   6   7  24       11.43       -7.98     14.50 o
   0   8  24       43.54       29.89      9.43 o
   1   8  24       44.78       55.37      9.12 o
   2   8  24        7.60        6.21      8.44 o
   3   8  24       31.64       33.98      9.43 o
   4   8  24        1.24       13.78      7.98 o
   5   8  24        0.44        8.69      8.54 o
   0   9  24       13.06        9.20     13.01 o
   1   9  24        1.15      -12.70     12.70 o
   2   9  24       12.46       -3.16     12.95 o
   4   9  24        5.40        6.99     12.53 o
   0  10  24       28.51       35.58      9.85 o
   1  10  24       17.39       35.02      8.81 o
   2  10  24        6.16       18.14      9.70 o
   3  10  24        5.76       21.06      9.16 o
   0  11  24        3.11      -11.87     14.64 o
   1  11  24        3.36        0.91     13.36 o
   1   0  25       22.22       28.50      5.63 o
   2   0  25       90.40       94.20      8.40 o
   3   0  25       24.26       24.08      6.14 o
   4   0  25       40.29       34.81      7.88 o
   5   0  25        0.74       -1.96      9.10 o
   6   0  25       62.25       82.86     10.11 o
   7   0  25        0.00        4.88     11.27 o
   8   0  25        2.34        7.30     13.28 o
   0   1  25      116.63      135.34      8.38 o
   1   1  25      125.62      133.99      8.56 o
   2   1  25       36.52       26.97      6.60 o
   3   1  25       12.99        7.90      6.74 o
   4   1  25       24.13       25.26      7.14 o
   5   1  25        3.96        5.25     10.07 o
   6   1  25        2.24      -11.31     11.31 o
   7   1  25        0.53        0.41      8.96 o
   8   1  25        1.81        4.57     12.66 o
   0   2  25       25.57       20.42      6.37 o
   1   2  25       14.35        3.99      9.43 o
   2   2  25        0.69        3.64      7.78 o
   3   2  25       44.55       47.59      7.38 o
   4   2  25       10.97       16.96      7.09 o
   5   2  25       29.08       36.71      7.86 o
   6   2  25        3.98       -4.45     12.18 o
   7   2  25       14.90       20.29      9.58 o
   8   2  25        1.77      -13.90     15.14 o
   0   3  25       29.54       33.55      6.21 o
   1   3  25       41.87       41.82      6.97 o
   2   3  25      116.58      124.68      9.25 o
   3   3  25       23.46       30.55      7.01 o
   4   3  25       10.97       23.12      6.72 o
   5   3  25        7.61        8.23     11.02 o
   6   3  25        0.49       10.65      8.56 o
   7   3  25        1.25       -0.85     12.41 o
   0   4  25        2.08        3.25      8.87 o
   1   4  25        4.73       10.94      5.83 o
   2   4  25       94.80       88.69      9.12 o
   3   4  25       27.95       24.45      7.36 o
   4   4  25        9.87       20.85      7.30 o
   5   4  25       32.87       27.80      8.96 o
   6   4  25        7.92       -3.14     12.82 o
   7   4  25        2.32      -11.33     13.82 o
   1   5  25       43.47       50.39      7.74 o
   2   5  25       30.32       38.02      7.65 o
   3   5  25       16.42       21.37      7.65 o
   4   5  25       22.12       32.23      8.21 o
   5   5  25        1.07        8.96     11.71 o
   6   5  25       10.07       18.45      9.29 o
   7   5  25        0.04       -5.44     11.73 o
   0   6  25       24.53       21.01      7.61 o
   1   6  25        2.86       -1.88     10.65 o
   2   6  25       42.83       47.78      7.96 o
   3   6  25       18.12       14.62      8.71 o
   4   6  25       35.23       45.82      8.36 o
   5   6  25        0.59       -2.36     12.29 o
   6   6  25        9.16       15.49      9.66 o
   0   7  25       14.54        5.34     11.25 o
   1   7  25       27.28       35.76      8.91 o
   2   7  25       17.05       30.92      7.80 o
   3   7  25       10.88       12.76      8.96 o
   4   7  25        3.52        6.99     11.48 o
   5   7  25        8.71        0.83     12.97 o
   6   7  25        3.73       -0.91     12.93 o
   0   8  25        0.24       -5.07     12.02 o
   1   8  25        2.83        7.30     11.27 o
   2   8  25        3.13      -11.27     11.85 o
   3   8  25        7.61        1.57     13.51 o
   4   8  25        1.33       -8.31     12.27 o
   5   8  25       14.65        8.89     13.73 o
   0   9  25       11.38      -12.35     12.35 o
   1   9  25        2.71        3.19     11.46 o
   2   9  25        8.14       15.89      8.67 o
   3   9  25        1.71       -5.09     13.13 o
   4   9  25        6.84      -12.51     13.42 o
   0  10  25        1.44       14.15      8.69 o
   1  10  25        0.98        3.89      9.08 o
   2  10  25        3.85        2.65     12.72 o
   3  10  25        2.76        3.66     12.82 o
   0   0  26       16.44       22.98      6.18 o
   1   0  26       15.46       21.28      6.31 o
   2   0  26       47.78       50.47      7.26 o
   3   0  26        2.05       -7.32      9.25 o
   4   0  26        1.12       -7.96     10.38 o
   5   0  26        0.01       -1.34      9.72 o
   6   0  26        0.91      -11.98     12.35 o
   7   0  26        4.62      -10.03     12.78 o
   0   1  26        0.20        7.05      8.03 o
   1   1  26       18.10       29.89      6.66 o
   2   1  26        6.03        5.32      6.33 o
   3   1  26       20.49       21.30      6.35 o
   5   1  26        7.22       21.04      7.53 o
   6   1  26        1.10       -2.25     11.73 o
   7   1  26        6.58       19.30      9.06 o
   0   2  26       27.46       34.05      6.49 o
   1   2  26       77.61       85.24      7.76 o
   2   2  26       10.87       20.42      6.06 o
   3   2  26       43.05       46.08      7.88 o
   4   2  26        0.90        0.00      9.62 o
   5   2  26        1.60        1.39     10.18 o
   6   2  26        9.79       10.69     12.31 o
   7   2  26        2.86        3.39      9.56 o
   0   3  26        0.01       -6.97      8.87 o
   1   3  26        5.96        5.98      8.40 o
   2   3  26       15.12        9.87      7.12 o
   3   3  26        3.38       -3.00      9.64 o
   4   3  26       15.86       30.10      7.43 o
   5   3  26       14.01       25.86      7.72 o
   6   3  26       25.99       35.60      9.60 o
   7   3  26        0.16        7.82     11.75 o
   0   4  26      149.01      142.51     10.01 o
   1   4  26       49.55       54.46      7.65 o
   2   4  26       36.09       51.73      7.63 o
   3   4  26       28.12       39.44      7.74 o
   4   4  26       29.24       23.58      8.77 o
   5   4  26        0.33        3.68     11.07 o
   6   4  26        4.35       -0.81      9.27 o
   7   4  26        4.14        8.05     12.68 o
   0   5  26       12.68       15.86      7.01 o
   1   5  26       13.15       23.00      7.14 o
   2   5  26       56.53       66.04      8.65 o
   3   5  26        3.24       -6.60     10.53 o
   4   5  26        7.77        9.91     11.67 o
   5   5  26       14.87       -6.91     12.70 o
   6   5  26       10.93        2.52     13.44 o
   7   5  26        3.67       10.20     13.59 o
   0   6  26       49.16       59.90      8.65 o
   1   6  26       19.33        8.09      8.25 o
   2   6  26       68.95       94.53      9.95 o
   3   6  26        9.26        2.11      8.60 o
   4   6  26        1.72       -3.74     11.48 o
   5   6  26        5.82        5.67     11.75 o
   6   6  26        0.29       -8.81     11.69 o
   0   7  26        3.88        7.59      7.59 o
   1   7  26       17.01       20.56      8.31 o
   2   7  26        1.23       -8.60     11.25 o
   3   7  26       30.65       47.30      9.29 o
   4   7  26        3.39       11.17     11.44 o
   5   7  26       10.41       -3.43     13.34 o
   6   7  26        1.51       -6.49     14.17 o
   0   8  26        2.27        4.10      8.17 o
   1   8  26       29.55       38.41      9.12 o
   2   8  26       10.37       15.84      8.09 o
   3   8  26       18.55       25.01      9.54 o
   4   8  26        2.73        9.37     12.33 o
   5   8  26        0.64        9.12     12.76 o
   0   9  26        0.10       -7.28     11.29 o
   1   9  26        2.61       -0.81     12.93 o
   2   9  26       10.10       20.06      9.20 o
   3   9  26        0.20        0.00     13.63 o
   4   9  26        6.82       16.01      9.62 o
   0  10  26       11.19        5.27     14.13 o
   1  10  26        1.01       -4.43     13.92 o
   2  10  26        3.93        4.53     13.82 o
   1   0  27        1.38       -9.16      9.16 o
   2   0  27       16.77       25.11      6.43 o
   3   0  27        0.75        6.97      8.29 o
   4   0  27       18.07        9.43     11.05 o
   5   0  27        0.03        4.14      7.26 o
   6   0  27        0.52        0.00     10.88 o
   7   0  27        0.08        2.11      8.85 o
   0   1  27        0.21        7.82      5.50 o
   1   1  27       73.82       88.55      7.98 o
   2   1  27       23.39       28.85      6.41 o
   3   1  27       18.67       -1.16      9.99 o
   4   1  27        2.17        0.00      9.68 o
   5   1  27       19.59       34.65      8.17 o
   6   1  27        2.96       -0.77     11.54 o
   7   1  27        0.14      -12.51     12.51 o
   0   2  27       39.09       47.20      6.99 o
   1   2  27       14.89       18.10      6.04 o
   2   2  27       25.34       24.41      6.89 o
   4   2  27       11.45       21.24      6.83 o
   6   2  27        7.71        9.70      8.52 o
   7   2  27        4.52       16.36      8.85 o
   0   3  27       78.71       98.79      8.19 o
   1   3  27       16.30       20.97      6.60 o
   2   3  27       39.73       49.97      7.84 o
   3   3  27       12.25        8.60      7.18 o
   4   3  27        9.81        3.97      7.43 o
   5   3  27        7.94       10.11      7.59 o
   6   3  27        2.83        3.97     12.45 o
   7   3  27        1.70        7.03     12.06 o
   0   4  27        1.81       -3.52      9.97 o
   1   4  27       24.96       17.23      7.59 o
   2   4  27       32.39       38.12      8.54 o
   3   4  27       14.29       16.24      7.34 o
   4   4  27       25.26        8.36     13.88 o
   5   4  27       17.34       23.87      8.63 o
   6   4  27       14.20       15.78      9.93 o
   7   4  27        8.78       18.33      9.62 o
   0   5  27       23.36       24.24      7.92 o
   1   5  27       51.59       57.52      8.52 o
   2   5  27       14.93       21.10      7.65 o
   3   5  27        2.63        9.58     10.51 o
   4   5  27        4.66       14.62      7.84 o
   5   5  27        2.02      -11.87     12.02 o
   6   5  27        7.71      -12.99     12.99 o
   0   6  27       31.73       30.20      8.42 o
   1   6  27        4.38       -2.01     11.44 o
   2   6  27        9.57       19.36      7.96 o
   3   6  27       37.54       26.45     10.14 o
   4   6  27       12.08       -8.48     13.65 o
   5   6  27        3.06      -11.65     12.99 o
   6   6  27        5.71       10.84     14.00 o
   0   7  27        9.58        9.99     11.09 o
   1   7  27       38.69       52.54      9.08 o
   2   7  27        8.88       11.11     12.37 o
   3   7  27        8.34       17.40      8.54 o
   4   7  27        3.69        5.75     12.41 o
   5   7  27        4.88      -13.98     13.98 o
   0   8  27        5.63        9.62      8.05 o
   1   8  27        1.44      -12.74     12.74 o
   2   8  27       21.18       32.23      9.23 o
   3   8  27        8.04        4.96     13.92 o
   4   8  27        0.25      -14.56     14.56 o
   0   9  27        5.42       -4.16     12.76 o
   1   9  27       13.68       35.22      8.96 o
   2   9  27       10.48       -6.00     13.92 o
   3   9  27        5.36        6.25     14.66 o
   0  10  27        0.03      -15.02     15.02 o
   1  10  27        1.37        3.64     12.31 o
   2  10  27        0.41      -13.84     13.84 o
   0   0  28       41.71       47.74      7.14 o
   1   0  28       13.91        6.04      9.78 o
   2   0  28       38.30       24.24      7.69 o
   3   0  28        0.82        2.42      6.72 o
   4   0  28        0.17       -6.52      9.76 o
   6   0  28        0.54       -1.57     12.27 o
   7   0  28        4.97        0.00     13.65 o
   0   1  28       12.05       -0.54      9.91 o
   1   1  28        0.58        6.08      6.35 o
   2   1  28        4.48       -4.59     10.20 o
   3   1  28       15.50       20.99      6.89 o
   4   1  28        8.94       13.78      7.05 o
   5   1  28       25.41       17.19      9.49 o
   6   1  28        8.34       12.62     13.20 o
   7   1  28        2.22       13.55      8.71 o
   0   2  28       23.31       34.31      6.58 o
   1   2  28       11.84       18.93      6.49 o
   2   2  28       13.61       10.24      6.60 o
   3   2  28       24.88       34.09      7.94 o
   4   2  28       10.58      -11.33     11.33 o
   5   2  28        2.72        2.92     10.63 o
   6   2  28        7.05       26.39      8.60 o
   7   2  28        2.12      -14.04     14.04 o
   0   3  28       16.15       25.98      6.97 o
   1   3  28       38.34       46.15      7.40 o
   2   3  28       17.52       18.74      7.38 o
   3   3  28       16.94       32.89      7.59 o
   4   3  28       15.37       27.43      8.21 o
   5   3  28        0.10       -1.49     11.21 o
   6   3  28       12.07       23.31      9.10 o
   7   3  28        0.53       16.69      8.65 o
   0   4  28        1.25        7.24      9.25 o
   1   4  28       32.71       46.73      7.82 o
   2   4  28       19.75       21.14      7.69 o
   3   4  28       24.28       34.25      7.94 o
   4   4  28       23.18       30.96      8.48 o
   5   4  28        9.53       -0.77     12.08 o
   6   4  28        1.28       -8.44     13.44 o
   0   5  28       15.51       26.17      7.61 o
   1   5  28       24.96       27.74      7.98 o
   2   5  28        6.10       15.31      7.67 o
   3   5  28       43.20       61.82      8.58 o
   4   5  28       10.23       25.34      8.77 o
   5   5  28        9.53       24.14      8.42 o
   6   5  28        3.17        5.25     12.87 o
   0   6  28       83.07      104.27     10.24 o
   1   6  28        6.07       -5.48     11.36 o
   2   6  28        6.13      -11.29     11.52 o
   3   6  28       10.77        0.00     11.73 o
   4   6  28       11.11        2.36     12.24 o
   5   6  28        6.15       22.79      8.77 o
   6   6  28        0.78      -13.82     13.82 o
   0   7  28        0.15      -10.18     11.65 o
   1   7  28       10.82       19.46      8.09 o
   2   7  28       14.40       18.47      8.52 o
   3   7  28        2.11       -7.88     12.39 o
   4   7  28        4.33       -1.68     13.63 o
   5   7  28        6.27        9.80     12.51 o
   0   8  28        0.85        3.12      8.38 o
   1   8  28        9.92        7.09     12.14 o
   2   8  28        1.48        0.00     11.89 o
   3   8  28        8.15      -10.94     13.01 o
   4   8  28        5.32        7.09     13.96 o
   0   9  28        1.47        9.29     13.05 o
   1   9  28        2.44       11.91      8.65 o
   2   9  28        1.51        1.74     12.31 o
   3   9  28        1.68        4.96      9.62 o
   0  10  28        1.16       -4.57     13.44 o
   1   0  29       31.70       33.61      7.51 o
   2   0  29        0.10        5.36      9.29 o
   3   0  29        0.18        8.81      5.96 o
   4   0  29        0.63        0.68      9.25 o
   5   0  29       15.68       15.84      8.48 o
   7   0  29        1.12       -3.58     12.06 o
   0   1  29        0.13       10.01      6.14 o
   1   1  29       53.02       72.89      7.82 o
   2   1  29       20.46       20.37      7.14 o
   3   1  29        8.84        6.33     10.26 o
   4   1  29        0.25       -3.39     11.09 o
   5   1  29        6.04        8.15     12.29 o
   6   1  29        6.42       11.38     12.49 o
   7   1  29        0.60        6.29      8.67 o
   0   2  29        5.79       16.03      6.52 o
   1   2  29        1.89        8.25      9.29 o
   2   2  29       20.44       25.03      7.38 o
   3   2  29        2.06        1.92      9.54 o
   4   2  29        3.33       16.61      6.99 o
   5   2  29        0.04        9.02     11.05 o
   6   2  29        9.88       15.66      8.98 o
   7   2  29        0.62        5.44     12.97 o
   0   3  29       35.94       38.53      7.92 o
   1   3  29       15.41        8.52     10.90 o
   2   3  29       47.76       50.06      8.11 o
   3   3  29       11.64       20.56      7.72 o
   4   3  29       27.75       33.03      9.51 o
   5   3  29       15.87       26.19      8.85 o
   6   3  29        0.17       10.09     11.11 o
   0   4  29        5.95        5.67     10.61 o
   2   4  29       12.35        1.30     10.94 o
   3   4  29        8.69        5.52     11.87 o
   4   4  29        3.78       -8.83     11.69 o
   5   4  29        8.11       -3.97     12.95 o
   6   4  29        2.33       -8.67     12.08 o
   0   5  29        0.08        1.99      7.18 o
   1   5  29       23.72       31.13      8.05 o
   2   5  29       12.75        6.21     11.40 o
   3   5  29       16.04       17.35      8.73 o
   4   5  29       11.93        6.93     12.29 o
   5   5  29        4.20        7.45     11.75 o
   6   5  29        8.83       19.79      9.56 o
   0   6  29        2.35        3.52     12.04 o
   1   6  29       10.05        2.13     12.62 o
   2   6  29        9.81        2.19     11.38 o
   3   6  29       16.18       11.46     12.33 o
   4   6  29        8.84       20.23      8.77 o
   5   6  29        0.19       -9.56     12.43 o
   0   7  29        7.34       21.06      7.55 o
   1   7  29        9.58       22.75      8.71 o
   2   7  29        8.94       14.00      7.96 o
   3   7  29       10.78       10.55     11.60 o
   4   7  29        1.84      -14.25     14.25 o
   5   7  29        4.07        6.39     13.84 o
   0   8  29        1.50       -4.03     12.51 o
   1   8  29        0.15       13.01      7.67 o
   2   8  29        6.90        4.57      9.78 o
   3   8  29        2.34        6.93     12.60 o
   4   8  29        1.29       -5.46     14.46 o
   0   9  29        9.63        5.21     12.58 o
   1   9  29        1.71       -8.75     13.26 o
   2   9  29        0.59       11.62     12.80 o
   0   0  30        9.99       15.74      7.07 o
   2   0  30        2.06       -1.86     10.26 o
   3   0  30        0.14      -10.28     10.28 o
   4   0  30       10.09      -12.14     12.14 o
   5   0  30        0.44       -5.34     12.20 o
   6   0  30        0.91       -0.83     12.22 o
   0   1  30       14.74       20.02      6.68 o
   1   1  30       12.20       22.36      7.30 o
   3   1  30        9.18       23.39      7.38 o
   4   1  30       21.89       29.29      8.94 o
   5   1  30        7.28        5.36     13.01 o
   6   1  30        0.54      -12.95     12.95 o
   0   2  30       55.16       68.51      8.69 o
   1   2  30       12.86       19.09      7.05 o
   2   2  30       16.59       19.09      7.47 o
   3   2  30        9.99       15.08      7.22 o
   4   2  30        4.26       -5.73     11.60 o
   5   2  30       13.46       28.73      8.83 o
   6   2  30        6.45       -4.24     12.84 o
   0   3  30        2.66       -8.17     10.30 o
   1   3  30       77.23       79.34      9.12 o
   2   3  30        1.26       -1.96      9.82 o
   3   3  30       19.10       39.26      8.31 o
   4   3  30       36.36       51.83      9.68 o
   5   3  30        5.00       -7.16     11.77 o
   6   3  30        4.88       21.22      8.69 o
   0   4  30       10.44       12.10      7.34 o
   1   4  30       48.37       56.86      8.81 o
   2   4  30        8.89        2.73     11.52 o
   3   4  30        0.70        5.71     10.55 o
   4   4  30        5.20      -12.18     12.82 o
   5   4  30        5.46        1.63     13.22 o
   6   4  30        5.02        2.67     14.07 o
   0   5  30       12.99       19.96      7.88 o
   1   5  30        1.54        8.34      7.47 o
   2   5  30       22.41       25.01      8.83 o
   3   5  30        8.74       13.09      8.34 o
   4   5  30        0.55      -12.53     12.53 o
   5   5  30        2.71       -1.28      9.02 o
   0   6  30       65.32       81.62     10.98 o
   2   6  30        1.94        9.06      7.96 o
   3   6  30        8.23       13.40      8.50 o
   4   6  30        0.11        0.83     11.58 o
   5   6  30        2.71        9.80      9.37 o
   0   7  30        3.85       10.88      8.38 o
   1   7  30        5.47       -6.27     11.46 o
   2   7  30        4.27        3.21      8.75 o
   3   7  30        3.91        9.18     11.36 o
   4   7  30        2.26       10.57     11.42 o
   0   8  30        0.83       -3.33     11.93 o
   1   8  30        4.21        9.23     11.77 o
   2   8  30        5.68       -2.56     12.51 o
   0   9  30        3.43        3.12      9.23 o
   1   9  30        2.18        0.89     13.42 o
   1   0  31        1.74        1.88      9.70 o
   2   0  31        7.87        5.52      7.12 o
   3   0  31        0.00       11.65      6.74 o
   4   0  31       27.15       27.80      9.35 o
   5   0  31        5.02       -1.59     12.06 o
   6   0  31        2.16        9.49     11.15 o
   0   1  31        0.55        1.26     10.34 o
   1   1  31        2.24       -2.54     10.34 o
   2   1  31        8.07        6.54     10.47 o
   3   1  31        9.68       -2.07     10.98 o
   5   1  31        8.39       10.34     11.87 o
   6   1  31        5.62        7.80     12.29 o
   0   2  31       24.73       27.78      8.40 o
   1   2  31       18.91       26.14      7.61 o
   2   2  31        1.53        1.32      9.82 o
   3   2  31        2.22        9.45      7.45 o
   4   2  31        1.01       14.19      7.94 o
   5   2  31        2.75        7.26     11.77 o
   6   2  31        1.40       -4.39     12.93 o
   0   3  31        9.80       10.86      8.03 o
   1   3  31        2.89       17.93      7.36 o
   2   3  31        0.20       -9.66      9.66 o
   3   3  31       19.06       23.70      8.63 o
   4   3  31        5.15       -3.83     13.01 o
   5   3  31       17.96       26.37      8.96 o
   6   3  31        0.80        0.89     12.24 o
   0   4  31       36.08       43.77      8.65 o
   1   4  31        4.80        1.39     11.65 o
   2   4  31       10.25       21.68      7.65 o
   3   4  31        0.24        1.49     11.13 o
   4   4  31        4.24        7.90     11.89 o
   5   4  31       13.37       13.59     14.21 o
   6   4  31        0.30        9.20     12.89 o
   0   5  31        7.10       -2.88     11.83 o
   1   5  31       15.74       26.79      8.05 o
   2   5  31        5.56        8.19     11.36 o
   3   5  31        2.09      -12.04     12.04 o
   4   5  31       14.73       28.42      9.33 o
   5   5  31        4.90       -1.76     13.09 o
   0   6  31        7.32       -6.06     13.49 o
   1   6  31       11.85       -6.12     12.93 o
   2   6  31        3.14        8.63     11.67 o
   3   6  31        0.46       13.90      8.71 o
   5   6  31        0.88      -14.07     14.07 o
   0   7  31        4.34       14.04      7.80 o
   1   7  31        5.05        1.63     12.64 o
   2   7  31        2.80       -0.83     13.65 o
   3   7  31        2.74       12.10     13.47 o
   4   7  31        3.47       11.38      9.06 o
   0   8  31        9.93       11.13     12.62 o
   1   8  31        0.01        0.87     12.18 o
   2   8  31        3.37       -5.30     13.84 o
   3   8  31        1.25        3.66     13.20 o
   0   0  32        2.13       -5.85      9.89 o
   1   0  32        0.22        3.29      9.78 o
   2   0  32       14.93       21.01      7.49 o
   3   0  32       18.79       34.87      8.23 o
   4   0  32        1.69        0.00     11.29 o
   5   0  32        5.55      -11.44     13.38 o
   6   0  32        0.03        3.56     12.64 o
   1   1  32        9.82       -9.58      9.58 o
   2   1  32       26.17       26.60      8.23 o
   3   1  32        4.42        7.16     10.18 o
   4   1  32        3.49        9.91     12.95 o
   5   1  32        0.55       -2.46     12.16 o
   6   1  32        0.43        3.58     12.31 o
   0   2  32       21.31       24.30      8.17 o
   1   2  32        4.18        8.07      7.43 o
   2   2  32       14.47       17.33      7.84 o
   3   2  32       17.95       12.35      8.52 o
   4   2  32       21.57       40.98      9.35 o
   5   2  32        2.60        9.16     12.70 o
   6   2  32        1.59      -10.84     12.51 o
   0   3  32        0.24        6.85     10.69 o
   1   3  32       18.50       35.62      7.90 o
   2   3  32        0.50       10.32      7.28 o
   3   3  32       20.98       32.04      9.18 o
   4   3  32        0.01       12.27      8.13 o
   5   3  32        0.99      -11.07     13.80 o
   6   3  32        0.73        6.45      9.27 o
   0   4  32        0.82       14.21      7.32 o
   2   4  32        9.27        0.00     12.39 o
   3   4  32        3.40        4.63     11.17 o
   4   4  32        3.88        3.27      8.69 o
   5   4  32        4.70       11.38     13.59 o
   1   5  32        5.35        8.65      8.21 o
   2   5  32       11.38       22.75      8.79 o
   3   5  32        6.86       -5.63     12.43 o
   4   5  32        2.84       -8.50     13.05 o
   5   5  32        0.05        5.44     13.34 o
   0   6  32       14.16       20.42      8.85 o
   1   6  32        2.30       10.69      8.09 o
   2   6  32        0.76       -1.61     12.51 o
   3   6  32        3.32      -13.24     13.24 o
   4   6  32        2.09       13.34      8.58 o
   0   7  32        1.19       11.67     12.62 o
   1   7  32        5.44       19.30      7.94 o
   2   7  32        3.92        1.28      8.58 o
   3   7  32        1.31       -3.56     14.21 o
   0   8  32        0.35        5.32     13.38 o
   1   8  32        2.19       -6.25     14.48 o
   2   8  32        1.49       -5.48     14.15 o
   1   0  33       18.91       18.51      7.96 o
   2   0  33        4.62       14.13      7.61 o
   3   0  33       19.60       22.17      8.91 o
   4   0  33        0.24        3.14     11.67 o
   5   0  33        0.28        8.46     11.46 o
   6   0  33        0.13       11.91     13.51 o
   0   1  33        5.07        4.78     10.34 o
   1   1  33        2.00       11.38      7.03 o
   2   1  33        1.59       -9.93     10.94 o
   3   1  33        4.45       23.41      8.00 o
   4   1  33        2.65      -12.27     12.27 o
   5   1  33        5.02        5.09     12.82 o
   6   1  33        3.66       -6.43     14.21 o
   0   2  33       10.23       16.65      8.07 o
   1   2  33       15.01       26.27      7.76 o
   2   2  33       30.69       38.58      9.00 o
   3   2  33        0.67        1.51     12.43 o
   4   2  33        6.12       13.22      8.36 o
   5   2  33        1.26       -4.30     12.84 o
   0   3  33        1.37        0.70     10.36 o
   1   3  33        4.81      -11.52     11.52 o
   2   3  33        2.26        4.45     11.02 o
   3   3  33       19.67       22.79      9.45 o
   4   3  33        3.00       12.70      8.46 o
   5   3  33        6.12       20.19      9.47 o
   0   4  33       16.78       17.35      8.77 o
   1   4  33       12.76       17.15      8.54 o
   2   4  33        2.15       13.01      7.82 o
   4   4  33        0.93       -6.76     12.51 o
   5   4  33        2.62        7.22      9.37 o
   0   5  33        3.85        6.95     12.04 o
   1   5  33        6.96       16.73      8.15 o
   2   5  33       10.50       24.35      8.54 o
   3   5  33        1.58        3.33     12.82 o
   4   5  33        2.05      -13.78     13.78 o
   0   6  33        2.94       -8.94     12.76 o
   1   6  33       11.51       -4.10     13.18 o
   2   6  33        0.32       15.93      7.98 o
   3   6  33        0.58       -7.84     13.07 o
   4   6  33        1.30       -7.32     13.40 o
   0   7  33        0.54      -11.79     11.79 o
   1   7  33        3.14        9.97      9.18 o
   2   7  33        0.40      -14.42     14.42 o
   3   7  33        0.76        8.25     13.22 o
   0   8  33       11.85        6.39     14.54 o
   1   8  33        0.35        1.84     12.41 o
   0   0  34        0.69      -10.47     10.47 o
   1   0  34        1.57       -8.58     11.21 o
   2   0  34        0.00        5.87     10.38 o
   3   0  34       21.17       15.37      9.54 o
   4   0  34        0.05        9.76      8.75 o
   5   0  34       13.14       24.01      9.51 o
   0   1  34        9.84        4.98     11.58 o
   1   1  34        9.32       10.78     11.48 o
   2   1  34        4.97       18.82      7.59 o
   3   1  34        0.94        9.27     11.33 o
   4   1  34        0.41        6.54     12.56 o
   5   1  34        1.18        1.76     12.95 o
   0   2  34        6.37       10.11     11.25 o
   1   2  34        2.12       11.31      7.80 o
   2   2  34        1.44        9.00     11.31 o
   3   2  34        1.55       -1.57     11.77 o
   5   2  34        4.11       22.63      8.79 o
   0   3  34        0.50        8.89     10.90 o
   1   3  34       15.41       25.44      8.52 o
   2   3  34        3.56        8.44     12.45 o
   3   3  34        0.85       -3.21     13.22 o
   4   3  34        1.38       -7.63     12.70 o
   5   3  34        0.64        9.95     12.70 o
   0   4  34        0.47        3.06     11.83 o
   1   4  34        4.06       -9.29     12.99 o
   2   4  34        1.81       -2.38     12.37 o
   3   4  34       10.18       14.87      8.77 o
   4   4  34        5.30       -4.36     13.36 o
   0   5  34       11.81        2.40     13.94 o
   1   5  34        1.16        4.03     12.33 o
   2   5  34        1.71        1.65     12.53 o
   3   5  34        2.44       22.34      8.79 o
   4   5  34        3.14       -6.33     13.98 o
   0   6  34        3.78        9.25     13.47 o
   1   6  34        0.61        1.70     12.16 o
   2   6  34        3.10        4.76      9.37 o
   3   6  34        2.91        0.00     13.03 o
   0   7  34        7.85       -5.32     14.09 o
   1   7  34        1.22        7.59      9.02 o
   2   7  34        1.88        0.91     12.29 o
   1   0  35       13.83       17.85      8.50 o
   2   0  35        0.16        9.93     10.78 o
   3   0  35       17.45       22.71      9.60 o
   4   0  35        2.24      -10.11     11.13 o
   5   0  35        0.67        1.80     14.38 o
   0   1  35        0.13       -5.94     10.84 o
   1   1  35        0.68       -0.74     11.27 o
   2   1  35        5.93       18.43      8.09 o
   3   1  35        7.36        8.42      9.02 o
   4   1  35        9.53        8.05      9.85 o
   5   1  35        5.98       -3.62     14.58 o
   0   2  35        6.33       10.53     11.25 o
   1   2  35        4.50       14.04      8.17 o
   2   2  35       12.12       25.69      8.38 o
   3   2  35        2.85       10.55     12.29 o
   4   2  35        4.52        7.72     12.87 o
   5   2  35        2.06       10.98      9.78 o
   0   3  35        0.67       -6.93     11.40 o
   1   3  35        0.80        1.55     11.79 o
   2   3  35        5.97       10.36     12.37 o
   3   3  35        3.42       15.76      8.52 o
   4   3  35        1.28       11.38     13.07 o
   0   4  35       29.63       45.79      9.66 o
   1   4  35        3.81        6.43     11.69 o
   2   4  35        3.83        3.29     12.20 o
   3   4  35        0.20        3.41     13.03 o
   4   4  35        0.30       -2.71     13.69 o
   0   5  35        0.05      -12.43     12.76 o
   1   5  35        1.96        5.01     12.29 o
   2   5  35        2.05        4.28     11.65 o
   3   5  35        0.70        4.45     12.47 o
   0   6  35        1.78       -8.69     11.54 o
   1   6  35        8.79        8.75     13.84 o
   2   6  35        0.30        8.96     12.91 o
   0   7  35        0.76        1.84     13.34 o
   0   0  36        0.01        4.98      8.31 o
   1   0  36        0.00       -0.77     11.02 o
   2   0  36        4.20      -11.11     12.70 o
   3   0  36        4.55       15.31      9.29 o
   4   0  36        0.38        8.73     11.83 o
   0   1  36       16.19       30.47      8.40 o
   1   1  36        3.40      -10.11     11.56 o
   2   1  36        4.55       -3.99     10.90 o
   3   1  36        1.44       -7.47     12.95 o
   4   1  36        2.55      -13.47     13.47 o
   0   2  36        0.33      -10.18     11.93 o
   1   2  36        0.92      -10.26     12.64 o
   2   2  36        2.54        5.67     11.91 o
   3   2  36        1.19       -3.37     12.08 o
   4   2  36        9.94       30.59      9.74 o
   0   3  36        2.87       -4.80     13.01 o
   1   3  36       15.60       25.83      8.77 o
   2   3  36        3.69        2.48     11.54 o
   3   3  36        3.29      -13.01     13.01 o
   4   3  36        0.75       12.68      9.25 o
   0   4  36        0.11        0.00     12.80 o
   1   4  36        0.01        6.74     12.43 o
   2   4  36        0.07        6.04      8.27 o
   3   4  36        3.30        8.96     12.14 o
   0   5  36        9.03       21.72      9.41 o
   1   5  36        0.00       -6.99     12.43 o
   2   5  36        8.37       -8.05     15.10 o
   3   5  36        0.30        0.93     13.09 o
   0   6  36        0.43       -1.82      9.06 o
   1   6  36        2.72       10.07     13.42 o
   1   0  37       12.00       21.99      9.56 o
   2   0  37        0.06        7.51      8.79 o
   3   0  37        3.25        1.74     13.16 o
   4   0  37        0.76      -13.55     13.55 o
   0   1  37        0.46        4.86     12.41 o
   1   1  37        1.60       -2.46     12.10 o
   2   1  37        1.22        5.44      8.89 o
   3   1  37        3.73       11.31     12.10 o
   4   1  37        3.89       18.78      9.10 o
   0   2  37        5.03       18.08      8.44 o
   2   2  37        5.42        8.48     11.87 o
   3   2  37        2.42        4.41     12.56 o
   4   2  37        1.91      -14.73     14.73 o
   0   3  37        2.45       11.77      8.34 o
   1   3  37        2.68        6.78     12.51 o
   2   3  37        2.08       18.20      9.14 o
   3   3  37        3.98        9.00     12.60 o
   0   4  37        3.25        6.06     13.11 o
   1   4  37        0.04        9.60     11.48 o
   2   4  37        2.44       10.71      8.46 o
   3   4  37        2.57       -2.77     12.72 o
   0   5  37        0.10      -13.75     13.75 o
   1   5  37        0.09      -10.86     13.67 o
   2   5  37        6.20      -15.39     15.39 o
   0   0  38        0.53       -1.68     12.62 o
   1   0  38        0.18        9.31      8.89 o
   3   0  38        5.15       17.06      9.29 o
   0   1  38        9.54        0.85     14.19 o
   1   1  38        6.39       19.96      9.06 o
   2   1  38        2.02       -0.87      8.83 o
   3   1  38        2.13        2.71     12.60 o
   0   2  38        0.00       -8.54     12.95 o
   1   2  38        0.04       -4.30     12.14 o
   2   2  38        0.72        7.03     12.64 o
   3   2  38        1.45        8.67      9.31 o
   0   3  38        2.56        5.67      9.08 o
   1   3  38        3.47       -4.39     12.39 o
   2   3  38        2.58       -5.40     13.75 o
   3   3  38        0.89        2.79     13.20 o
   0   4  38        0.53       17.50      9.04 o
   1   4  38        2.44       -0.91     13.44 o
   2   4  38        1.05        8.77      8.85 o
   0   5  38        1.82       14.42      9.12 o
   1   0  39       10.28        9.66     14.56 o
   2   0  39        0.05        7.18     12.51 o
   3   0  39        0.35      -12.10     13.65 o
   0   1  39        8.03       18.82      9.82 o
   1   1  39        1.09        7.05     12.66 o
   2   1  39        1.01      -13.47     13.47 o
   0   2  39       16.45       19.05     10.69 o
   1   2  39        1.32        9.82     12.72 o
   2   2  39        3.83       -6.39     14.79 o
   0   3  39        1.50        5.42      9.14 o
   1   3  39        3.73       20.04      8.81 o
   2   3  39        0.35       -5.58     13.30 o
   0   4  39        2.33      -13.01     14.17 o
   0   0  40        2.06      -14.89     14.89 o
   1   0  40        4.49       21.86     10.18 o
   2   0  40        2.20       16.30      9.87 o
   0   1  40        0.12       -9.99     12.82 o
   1   1  40        1.06       -9.14     14.23 o
   0   2  40        6.42       26.21     10.34 o
   1   2  40        2.75       10.65     10.20 o
 
